# Supplementary material for: Spatial heterogeneity and risk factors for stunting among children under age five in Ethiopia: A Bayesian geo-statistical model
Source: PLoS One. 2017 Feb 7;12(2):e0170785. doi: 10.1371/journal.pone.0170785 (PMC5295674; doi:10.1371/journal.pone.0170785)
Supplement: S1 Dataset — (ZIP) [file pone.0170785.s002.zip]

Archive with 2 entries (2 files):
- S1_Dataset/data_stunting_txt.txt
- S1_Dataset/sRE_stunting.txt
