# Supplementary material for: Spatial heterogeneity and risk factors for stunting among children under age five in Ethiopia: A Bayesian geo-statistical model
Source: PLoS One. 2017 Feb 7;12(2):e0170785. doi: 10.1371/journal.pone.0170785 (PMC5295674; doi:10.1371/journal.pone.0170785)
Supplement: S1 Dataset — (ZIP) [file pone.0170785.s002.zip › S1_Dataset/data_stunting_txt.txt]

list( N = 3881)
site[]	stunting[]	sex_child[]	SBA[]	education_2[]	education_3[]	ethnicity_2[]	ethnicity_3[]	ethnicity_4[]	foodsecurity_level_2[]	foodsecurity_level_3[]	foodsecurity_level_4[]	ses_2[]	ses_3[]	ses_4[]	ses_5[]	age_child_grp_2[]	age_child_grp_3[]	age_child_grp_4[]	age_child_grp_5[]	age_child_grp_6[]
1	0	1	0	0	1	0	0	0	0	1	0	0	0	0	0	0	0	0	0	1
1	0	0	0	0	1	0	0	0	0	0	0	0	0	0	0	0	0	0	0	1
1	0	1	1	0	0	0	0	0	1	0	0	0	0	0	0	0	1	0	0	0
1	1	0	0	0	1	0	0	0	0	1	0	0	0	0	0	0	0	0	1	0
1	0	0	0	0	1	0	0	0	0	0	0	1	0	0	0	0	0	1	0	0
1	0	1	0	0	0	0	0	0	0	0	0	1	0	0	0	0	0	1	0	0
1	0	0	0	0	1	0	0	0	1	0	0	1	0	0	0	0	0	0	0	0
1	0	1	0	0	1	0	0	0	0	0	0	0	0	0	0	0	0	1	0	0
1	0	1	1	0	1	0	0	0	0	0	0	0	0	0	0	0	0	0	0	1
1	0	1	0	0	1	0	0	0	1	0	0	1	0	0	0	0	1	0	0	0
1	1	0	0	0	1	0	0	0	0	1	0	0	0	0	0	0	0	1	0	0
1	0	1	0	0	0	0	0	0	0	1	0	1	0	0	0	0	0	1	0	0
1	0	0	0	0	1	0	0	0	0	0	0	1	0	0	0	0	0	0	0	0
1	1	1	0	0	1	0	0	0	1	0	0	0	0	0	0	0	0	0	1	0
1	0	1	0	0	1	0	0	0	1	0	0	1	0	0	0	0	0	0	0	1
1	0	0	0	1	0	0	0	0	0	0	0	0	0	0	0	1	0	0	0	0
1	1	0	0	0	1	0	0	0	0	0	0	1	0	0	0	0	0	0	1	0
1	0	1	1	0	1	0	0	0	0	0	0	0	0	0	0	0	0	0	0	0
1	0	1	0	0	1	0	0	0	1	0	0	0	0	0	0	0	1	0	0	0
1	0	1	0	0	1	0	0	0	0	0	0	0	0	0	0	0	0	0	0	1
1	1	0	0	0	1	0	0	0	1	0	0	1	0	0	0	0	1	0	0	0
1	1	0	0	0	1	0	0	0	1	0	0	0	0	0	0	0	0	0	0	1
1	0	1	0	0	1	0	0	0	0	0	0	0	0	0	0	0	0	0	1	0
1	1	1	0	0	1	0	0	0	0	1	0	0	0	0	0	0	1	0	0	0
1	1	1	0	1	0	0	0	0	1	0	0	1	0	0	0	0	0	0	1	0
1	1	1	0	0	1	0	0	0	0	1	0	1	0	0	0	0	0	1	0	0
1	0	0	0	0	1	0	0	0	1	0	0	0	0	0	0	0	0	0	1	0
1	0	0	0	0	0	0	0	0	0	1	0	1	0	0	0	0	0	0	0	1
1	1	1	0	0	0	0	0	0	1	0	0	0	0	0	0	1	0	0	0	0
1	1	1	0	0	0	0	0	0	1	0	0	0	0	0	0	0	0	1	0	0
1	0	1	0	0	0	0	0	0	0	0	0	1	0	0	0	0	1	0	0	0
1	0	0	0	0	1	0	0	0	0	1	0	1	0	0	0	0	0	0	1	0
1	1	0	0	0	0	0	0	0	0	1	0	0	0	0	0	0	1	0	0	0
1	0	0	1	0	1	0	0	0	0	1	0	1	0	0	0	1	0	0	0	0
1	0	0	1	0	1	0	0	0	1	0	0	1	0	0	0	0	1	0	0	0
1	0	1	1	0	1	0	0	0	0	0	0	0	0	0	0	0	0	0	1	0
1	1	0	1	0	1	0	0	0	1	0	0	0	0	0	0	0	0	1	0	0
1	1	0	0	0	1	0	0	0	0	0	0	0	0	0	0	0	0	0	0	1
1	0	1	0	0	1	0	0	0	1	0	0	1	0	0	0	0	0	1	0	0
1	1	1	0	0	1	0	0	0	0	0	0	1	0	0	0	0	1	0	0	0
1	0	1	0	0	0	0	0	0	1	0	0	0	0	0	0	0	0	0	1	0
1	0	1	1	0	1	0	0	0	0	0	0	1	0	0	0	0	0	0	1	0
1	0	0	0	0	0	0	0	0	1	0	0	1	0	0	0	0	0	0	0	0
1	0	0	1	0	0	0	0	0	0	0	0	0	0	0	0	0	0	0	0	0
1	1	0	1	0	1	0	0	0	1	0	0	0	0	0	0	0	0	1	0	0
1	0	0	0	0	1	0	0	0	1	0	0	0	0	0	0	0	0	1	0	0
1	0	1	0	0	1	0	0	0	0	1	0	0	0	0	0	0	0	0	1	0
1	1	0	0	0	1	0	0	0	0	0	0	1	0	0	0	0	1	0	0	0
1	0	0	0	0	0	0	0	0	0	1	0	0	0	0	0	0	0	0	1	0
1	0	0	1	0	0	0	0	0	0	1	0	1	0	0	0	1	0	0	0	0
1	0	1	1	0	1	0	0	0	1	0	0	1	0	0	0	1	0	0	0	0
1	0	0	1	0	1	0	0	0	0	0	0	0	0	0	0	1	0	0	0	0
1	0	1	0	0	1	0	0	0	0	1	0	1	0	0	0	0	0	0	0	1
1	0	1	0	0	1	0	0	0	0	1	0	0	0	0	0	0	0	0	1	0
1	1	1	0	1	0	0	0	0	0	1	0	0	0	0	0	0	0	1	0	0
1	1	1	0	0	1	0	0	0	1	0	0	0	0	0	0	0	1	0	0	0
1	0	0	0	0	0	0	0	0	0	0	0	0	0	0	0	0	0	1	0	0
1	0	0	0	1	0	0	0	0	0	1	0	0	0	0	0	0	1	0	0	0
1	1	0	0	0	1	0	0	0	0	1	0	0	0	0	0	0	0	1	0	0
1	1	0	1	0	1	0	0	0	0	0	0	0	0	0	0	1	0	0	0	0
1	0	0	1	0	1	0	0	0	0	0	0	0	0	0	0	0	0	0	0	0
1	0	0	1	0	1	0	0	0	0	0	0	0	0	0	0	0	1	0	0	0
1	1	0	0	0	1	0	0	0	0	0	0	0	0	0	0	0	0	0	0	1
1	1	0	0	0	1	0	0	0	0	0	0	1	0	0	0	0	0	1	0	0
1	0	0	0	0	1	0	0	0	0	1	0	0	0	0	0	0	0	0	1	0
1	1	0	0	0	0	0	0	0	1	0	0	1	0	0	0	0	1	0	0	0
1	1	1	0	0	1	0	0	0	1	0	0	1	0	0	0	0	1	0	0	0
1	0	0	0	1	0	0	0	0	0	0	0	0	0	0	0	0	0	0	0	0
1	1	1	0	0	1	0	0	0	0	1	0	0	0	0	0	0	0	0	0	1
1	0	0	0	0	0	0	0	0	1	0	0	1	0	0	0	0	0	0	0	0
1	0	0	1	0	1	0	0	0	0	0	0	1	0	0	0	0	1	0	0	0
1	0	1	0	0	0	0	0	0	0	0	0	0	0	0	0	0	0	1	0	0
1	0	1	0	0	1	0	0	0	1	0	0	0	0	0	0	0	0	1	0	0
1	0	1	0	0	1	0	0	0	1	0	0	0	0	0	0	0	1	0	0	0
1	0	1	1	0	0	0	0	0	1	0	0	0	0	0	0	0	1	0	0	0
1	1	0	0	0	1	0	0	0	1	0	0	1	0	0	0	0	0	1	0	0
1	0	0	0	0	1	0	0	0	0	1	0	0	0	0	0	0	0	0	0	0
1	0	1	0	0	1	0	0	0	0	0	0	1	0	0	0	0	0	0	1	0
1	1	1	1	0	1	0	0	0	0	1	0	0	0	0	0	0	0	0	1	0
1	1	0	1	0	0	0	0	0	0	1	0	1	0	0	0	0	0	0	0	1
1	1	0	0	0	1	0	0	0	0	1	0	1	0	0	0	0	0	0	1	0
1	1	0	0	1	0	0	0	0	0	1	0	1	0	0	0	0	0	0	0	1
1	1	0	0	0	0	0	0	0	1	0	0	0	0	0	0	0	0	0	1	0
1	0	0	0	0	1	0	0	0	0	0	0	0	0	0	0	1	0	0	0	0
1	0	1	0	0	0	0	0	0	0	0	0	1	0	0	0	0	0	0	0	1
1	0	1	0	0	1	0	0	0	0	0	0	0	0	0	0	0	1	0	0	0
1	0	1	0	0	1	0	0	0	1	0	0	0	0	0	0	0	1	0	0	0
1	1	1	0	0	1	0	0	0	0	0	0	1	0	0	0	0	0	1	0	0
1	0	0	0	0	0	0	0	0	0	0	0	0	0	0	0	1	0	0	0	0
1	1	1	0	0	1	0	0	0	0	1	0	0	0	0	0	0	0	1	0	0
1	1	0	0	0	0	0	0	0	0	1	0	1	0	0	0	0	1	0	0	0
1	1	0	1	0	1	0	0	0	0	1	0	1	0	0	0	1	0	0	0	0
1	1	0	0	0	1	0	0	0	0	1	0	1	0	0	0	0	1	0	0	0
1	0	1	1	1	0	0	0	0	1	0	0	0	0	0	0	1	0	0	0	0
1	0	1	0	0	0	0	0	0	0	0	0	0	0	0	0	0	0	1	0	0
1	1	1	0	0	1	0	0	0	0	0	0	1	0	0	0	0	0	1	0	0
1	1	1	1	0	1	0	0	0	0	0	0	1	0	0	0	1	0	0	0	0
1	0	1	1	0	0	0	0	0	0	1	0	1	0	0	0	0	0	1	0	0
1	0	1	0	1	0	0	0	0	0	1	0	0	0	0	0	0	0	1	0	0
1	1	0	0	0	1	0	0	0	0	1	0	0	1	0	0	0	1	0	0	0
1	1	1	0	0	1	0	0	0	0	0	0	1	0	0	0	0	0	0	1	0
1	0	0	0	1	0	0	0	0	1	0	0	0	0	0	0	0	0	0	0	1
1	1	0	1	0	1	0	0	0	0	0	0	0	0	0	0	0	1	0	0	0
1	1	1	0	0	0	0	0	0	1	0	0	1	0	0	0	0	0	0	1	0
1	0	0	1	0	1	0	0	0	0	0	0	1	0	0	0	0	1	0	0	0
1	1	1	0	0	0	0	0	0	1	0	0	1	0	0	0	0	0	1	0	0
1	0	0	0	0	1	0	0	0	1	0	0	1	0	0	0	0	0	1	0	0
1	1	1	0	0	1	0	0	0	0	1	0	0	0	0	0	0	0	1	0	0
1	0	1	0	0	1	0	0	0	0	0	0	0	0	0	0	0	0	0	0	1
2	0	0	1	0	0	0	0	0	1	0	0	1	0	0	0	0	0	1	0	0
2	0	0	0	0	1	0	0	0	1	0	0	0	0	0	0	0	0	0	1	0
2	0	1	0	0	1	0	0	0	1	0	0	1	0	0	0	0	0	0	0	1
2	1	0	0	0	0	0	0	0	0	1	0	0	0	0	0	0	0	1	0	0
2	1	0	1	0	1	0	0	0	0	1	0	0	0	0	0	0	0	0	0	1
2	0	1	0	0	1	0	0	0	0	0	0	1	0	0	0	0	0	0	0	1
2	0	1	1	1	0	0	0	0	0	0	0	1	0	0	0	0	0	1	0	0
2	0	0	0	0	0	0	0	0	0	1	0	1	0	0	0	0	1	0	0	0
2	1	0	0	0	0	0	0	0	0	1	0	0	0	0	0	0	0	0	0	1
2	0	1	1	0	1	0	0	0	0	1	0	1	0	0	0	0	1	0	0	0
2	0	0	0	0	1	0	0	1	0	1	0	1	0	0	0	0	0	0	0	1
2	0	1	0	0	1	0	0	0	1	0	0	1	0	0	0	0	0	0	0	1
2	0	1	0	0	0	0	0	0	0	1	0	0	0	0	0	0	0	0	0	1
2	0	0	0	0	1	0	0	0	0	1	0	1	0	0	0	0	1	0	0	0
2	0	1	0	0	1	0	0	0	0	0	0	1	0	0	0	0	0	0	0	0
2	0	0	1	1	0	0	0	0	0	0	0	1	0	0	0	0	0	0	1	0
2	0	1	0	0	1	0	0	0	0	1	0	0	1	0	0	0	0	0	0	1
2	0	0	0	0	0	0	0	0	0	1	0	0	0	0	0	0	0	1	0	0
2	0	1	1	0	0	0	0	0	1	0	0	1	0	0	0	0	0	0	1	0
2	0	1	0	0	1	0	0	0	0	0	0	1	0	0	0	0	0	0	1	0
2	1	1	1	0	1	0	0	0	1	0	0	0	0	0	0	0	1	0	0	0
2	0	1	0	0	1	0	0	0	1	0	0	0	0	0	0	0	0	1	0	0
2	0	0	1	0	0	0	0	0	0	0	0	0	0	0	0	0	0	0	0	0
2	0	1	0	0	1	0	0	0	1	0	0	0	0	0	0	0	0	1	0	0
2	0	0	0	0	1	0	0	0	0	1	0	1	0	0	0	0	1	0	0	0
2	0	0	0	0	1	0	0	0	1	0	0	0	0	0	0	0	1	0	0	0
2	0	1	0	0	1	0	0	0	0	0	0	1	0	0	0	0	0	0	0	1
2	1	0	1	0	0	0	0	0	0	1	0	0	0	0	0	0	1	0	0	0
2	0	0	0	0	1	0	0	0	0	0	0	0	0	0	0	0	0	0	0	1
2	0	1	0	0	1	0	0	0	0	0	0	0	0	0	0	0	0	0	0	1
2	1	0	0	0	1	0	0	0	0	0	0	1	0	0	0	0	0	1	0	0
2	0	1	0	0	0	0	0	0	1	0	0	1	0	0	0	0	0	0	1	0
2	0	0	0	0	0	0	0	0	1	0	0	1	0	0	0	0	0	0	1	0
2	0	1	0	0	1	0	0	0	1	0	0	1	0	0	0	1	0	0	0	0
2	0	0	0	0	1	0	0	0	0	0	0	1	0	0	0	1	0	0	0	0
2	0	0	0	0	1	0	0	0	1	0	0	1	0	0	0	0	0	0	0	1
2	0	1	0	0	1	0	0	1	0	1	0	1	0	0	0	0	1	0	0	0
2	0	1	0	0	1	0	0	1	0	1	0	1	0	0	0	0	0	0	1	0
2	1	0	0	0	1	0	0	0	0	0	0	0	0	0	0	0	0	0	1	0
2	0	1	0	0	0	0	0	0	0	0	0	1	0	0	0	0	0	0	0	1
2	0	0	0	0	1	0	0	0	0	0	0	0	0	0	0	0	0	0	0	1
2	0	1	0	0	0	0	0	0	0	1	0	0	1	0	0	0	0	1	0	0
2	0	0	0	0	0	0	0	0	0	0	0	1	0	0	0	1	0	0	0	0
2	1	1	0	0	1	0	0	0	1	0	0	1	0	0	0	0	0	1	0	0
2	0	0	0	0	1	0	0	0	1	0	0	1	0	0	0	0	0	0	1	0
2	1	0	0	0	1	0	0	0	0	1	0	0	0	0	0	0	0	0	0	0
2	0	1	1	0	1	0	0	0	1	0	0	0	0	0	0	1	0	0	0	0
2	0	1	1	0	1	0	0	0	0	0	0	0	0	0	0	1	0	0	0	0
2	0	0	0	0	1	0	0	0	1	0	0	0	0	0	0	0	0	0	1	0
2	1	1	0	0	1	0	0	0	1	0	0	0	0	0	0	0	0	0	0	1
2	0	0	0	0	1	0	0	0	0	1	0	1	0	0	0	0	1	0	0	0
2	0	0	0	0	1	0	0	1	0	1	0	1	0	0	0	1	0	0	0	0
2	0	1	0	0	1	0	0	0	0	1	0	0	0	0	0	0	0	0	1	0
2	0	0	0	0	1	0	0	0	0	1	0	0	0	0	0	0	1	0	0	0
2	0	0	0	0	1	0	0	0	0	0	1	1	0	0	0	0	1	0	0	0
2	0	1	0	1	0	0	0	0	0	1	0	0	0	0	0	0	1	0	0	0
2	0	0	0	0	1	0	0	0	0	1	0	1	0	0	0	0	0	0	0	1
2	0	0	0	0	0	0	0	0	1	0	0	1	0	0	0	0	0	0	0	0
2	0	0	0	0	0	0	0	0	1	0	0	1	0	0	0	0	0	1	0	0
2	1	1	0	0	1	0	0	0	1	0	0	0	0	0	0	0	0	0	0	1
2	0	0	0	0	1	0	0	0	0	1	0	1	0	0	0	0	0	0	0	1
2	0	1	0	0	1	0	0	0	0	1	0	0	0	0	0	0	0	0	0	1
2	1	0	0	0	1	0	0	0	1	0	0	0	0	0	0	0	1	0	0	0
2	0	0	1	0	1	0	0	0	0	1	0	1	0	0	0	0	1	0	0	0
2	1	1	1	0	1	1	0	0	0	0	0	0	1	0	0	0	0	0	1	0
2	1	1	0	0	0	0	0	0	0	0	0	0	0	0	0	0	0	1	0	0
2	0	1	0	0	1	0	0	0	0	1	0	0	0	0	0	0	0	0	0	1
2	1	0	0	0	1	0	0	0	0	0	0	1	0	0	0	0	0	0	1	0
2	1	1	0	0	1	0	0	0	0	1	0	0	0	0	0	0	0	0	0	0
3	0	0	0	0	1	0	0	0	0	0	0	1	0	0	0	1	0	0	0	0
3	0	0	0	0	0	0	0	0	0	0	0	0	0	0	0	0	1	0	0	0
3	0	1	0	0	1	0	0	0	0	0	0	0	0	0	0	0	0	0	1	0
3	0	0	0	0	1	0	0	0	1	0	0	1	0	0	0	0	1	0	0	0
3	0	0	0	0	1	0	0	0	0	1	0	0	0	0	0	0	0	1	0	0
3	0	0	0	0	1	0	0	0	0	0	1	1	0	0	0	0	0	0	0	1
3	1	0	1	0	1	0	0	0	1	0	0	0	0	0	0	0	1	0	0	0
3	0	0	0	0	0	0	0	0	1	0	0	0	0	0	0	0	0	1	0	0
3	0	0	0	0	0	0	0	0	1	0	0	1	0	0	0	0	0	0	1	0
3	1	1	0	0	1	0	0	0	1	0	0	0	0	1	0	0	1	0	0	0
3	1	1	0	0	1	0	0	0	0	1	0	0	0	0	0	0	1	0	0	0
3	0	1	0	0	1	0	0	0	1	0	0	1	0	0	0	0	0	1	0	0
3	0	1	0	0	0	0	0	0	0	1	0	1	0	0	0	1	0	0	0	0
3	0	0	0	0	1	0	0	0	0	0	0	0	0	0	0	0	0	0	0	1
3	0	1	0	0	1	0	0	0	0	1	0	1	0	0	0	0	0	0	0	1
3	0	0	1	0	1	0	0	0	1	0	0	1	0	0	0	0	0	1	0	0
3	1	1	0	0	1	0	0	0	1	0	0	0	0	0	0	0	0	0	1	0
3	1	0	1	0	1	0	0	0	0	0	0	0	0	0	0	0	0	1	0	0
3	0	0	0	0	1	0	0	0	1	0	0	1	0	0	0	0	0	0	0	1
3	0	1	0	0	1	0	0	0	0	0	0	1	0	0	0	0	0	0	1	0
3	0	0	0	1	0	0	0	0	0	0	0	0	0	0	0	0	1	0	0	0
3	1	1	0	0	1	0	0	0	0	1	0	0	0	0	0	0	0	0	0	1
3	0	0	0	0	1	0	0	0	1	0	0	0	0	0	0	0	1	0	0	0
3	0	0	0	0	1	0	0	0	1	0	0	0	0	1	0	0	1	0	0	0
3	0	1	1	0	0	0	0	0	1	0	0	0	0	0	0	0	1	0	0	0
3	1	0	0	0	1	0	0	0	0	0	0	0	0	0	0	0	0	1	0	0
3	0	0	0	0	1	0	0	0	0	1	0	1	0	0	0	1	0	0	0	0
3	1	1	0	0	1	0	0	0	1	0	0	0	0	0	0	0	0	0	1	0
3	0	0	1	0	1	0	0	0	0	1	0	0	0	0	0	0	0	0	1	0
3	0	1	0	0	1	0	0	0	0	1	0	0	0	0	0	0	0	0	0	0
3	0	1	0	0	1	0	0	0	0	0	0	1	0	0	0	0	0	0	0	1
3	0	1	0	0	1	0	0	0	0	0	0	1	0	0	0	0	0	1	0	0
3	0	1	0	0	1	0	0	0	1	0	0	1	0	0	0	0	0	0	1	0
3	0	0	0	0	1	0	0	0	1	0	0	0	0	0	0	0	0	0	1	0
3	0	0	0	0	1	0	0	0	0	1	0	0	0	0	0	0	0	0	1	0
3	1	0	0	1	0	0	0	0	0	0	0	0	0	0	0	0	0	0	0	1
3	0	0	0	0	1	0	0	0	1	0	0	1	0	0	0	0	1	0	0	0
3	0	1	0	0	1	0	0	0	1	0	0	0	0	0	0	1	0	0	0	0
3	1	0	0	0	1	0	0	0	0	0	0	1	0	0	0	0	0	0	1	0
3	0	1	0	0	0	0	0	0	0	1	0	1	0	0	0	0	0	0	1	0
3	0	0	0	0	1	0	0	0	0	1	0	0	0	0	0	0	0	0	1	0
3	1	0	0	0	1	0	0	0	0	0	1	1	0	0	0	0	1	0	0	0
4	1	0	0	0	1	0	0	0	0	1	0	0	0	0	0	0	0	1	0	0
4	1	0	0	0	1	1	0	0	0	1	0	0	1	0	0	0	0	0	1	0
4	1	0	0	0	1	1	0	0	0	0	1	0	0	1	0	0	0	1	0	0
4	0	0	1	0	1	1	0	0	0	0	0	0	0	1	0	1	0	0	0	0
4	0	1	1	0	1	1	0	0	0	1	0	0	0	1	0	0	0	1	0	0
4	1	0	0	0	0	1	0	0	0	1	0	1	0	0	0	0	1	0	0	0
4	1	0	0	0	1	1	0	0	0	0	0	0	1	0	0	0	1	0	0	0
4	0	1	1	1	0	1	0	0	0	1	0	1	0	0	0	1	0	0	0	0
4	1	1	1	0	1	1	0	0	0	1	0	0	1	0	0	0	0	0	0	1
4	1	0	0	0	1	1	0	0	0	1	0	0	1	0	0	0	1	0	0	0
4	0	0	1	0	0	1	0	0	0	0	0	1	0	0	0	0	0	1	0	0
4	0	0	0	0	1	1	0	0	0	1	0	0	0	0	1	0	1	0	0	0
4	0	0	1	0	1	1	0	0	0	1	0	0	1	0	0	0	0	0	1	0
4	0	1	1	0	0	1	0	0	1	0	0	0	0	1	0	1	0	0	0	0
4	1	1	0	0	1	1	0	0	0	0	1	0	0	1	0	1	0	0	0	0
4	0	0	0	0	1	1	0	0	0	1	0	0	1	0	0	0	0	0	0	1
4	0	1	1	0	1	1	0	0	0	1	0	0	0	1	0	1	0	0	0	0
4	0	0	0	0	1	1	0	0	0	1	0	0	0	1	0	0	1	0	0	0
4	1	1	0	0	1	1	0	0	0	1	0	0	1	0	0	0	1	0	0	0
4	1	1	0	0	1	1	0	0	1	0	0	1	0	0	0	0	0	1	0	0
4	0	0	0	0	1	1	0	0	1	0	0	0	1	0	0	0	0	0	1	0
4	0	0	1	0	0	1	0	0	0	0	0	1	0	0	0	0	0	0	0	0
4	0	0	1	0	0	1	0	0	0	0	0	1	0	0	0	0	0	0	0	0
4	1	1	0	0	1	1	0	0	0	1	0	0	0	1	0	0	0	1	0	0
4	1	1	1	0	1	1	0	0	1	0	0	0	1	0	0	1	0	0	0	0
4	0	1	1	0	1	1	0	0	0	1	0	0	0	1	0	0	0	0	0	1
4	1	1	0	0	1	1	0	0	1	0	0	1	0	0	0	0	0	0	0	1
4	1	1	1	0	1	1	0	0	0	1	0	0	1	0	0	0	1	0	0	0
4	0	0	0	0	1	1	0	0	0	1	0	0	0	1	0	0	1	0	0	0
4	1	1	0	0	1	1	0	0	1	0	0	0	1	0	0	0	0	1	0	0
4	0	1	1	0	1	1	0	0	1	0	0	0	0	1	0	0	0	0	0	0
4	0	0	0	0	1	1	0	0	0	1	0	0	0	1	0	0	0	0	1	0
4	0	1	1	0	1	1	0	0	0	1	0	0	1	0	0	0	1	0	0	0
4	1	1	0	0	1	1	0	0	0	1	0	0	0	1	0	0	1	0	0	0
4	0	1	0	0	1	1	0	0	0	1	0	0	0	1	0	0	0	0	1	0
4	0	1	0	0	1	1	0	0	0	1	0	0	1	0	0	0	0	1	0	0
4	0	0	1	0	1	1	0	0	0	1	0	0	1	0	0	0	1	0	0	0
4	0	0	1	0	1	1	0	0	0	1	0	0	0	1	0	0	0	1	0	0
4	0	0	0	0	1	1	0	0	0	1	0	0	1	0	0	0	0	0	1	0
4	0	0	0	0	1	1	0	0	0	1	0	0	1	0	0	0	0	0	1	0
4	0	0	0	0	1	1	0	0	0	1	0	0	0	1	0	1	0	0	0	0
4	1	0	0	0	1	1	0	0	0	1	0	0	0	1	0	0	0	0	1	0
4	1	1	0	0	1	1	0	0	0	1	0	1	0	0	0	0	1	0	0	0
4	0	0	0	0	1	1	0	0	0	1	0	0	1	0	0	0	0	1	0	0
4	0	0	1	0	1	1	0	0	0	1	0	0	1	0	0	0	0	0	0	0
4	1	0	0	0	1	1	0	0	1	0	0	0	0	1	0	0	0	1	0	0
4	1	0	1	0	1	1	0	0	0	0	0	0	1	0	0	0	0	1	0	0
4	0	0	0	0	1	1	0	0	0	1	0	0	0	0	1	0	0	0	0	1
4	1	0	0	0	1	1	0	0	0	0	0	0	0	1	0	0	1	0	0	0
4	1	1	0	0	1	1	0	0	0	0	0	0	0	0	0	0	0	1	0	0
4	0	0	0	0	1	1	0	0	0	0	0	0	1	0	0	0	0	0	1	0
4	0	0	0	0	1	1	0	0	0	1	0	0	0	0	0	1	0	0	0	0
4	0	1	0	0	1	0	0	0	0	1	0	0	0	0	1	0	1	0	0	0
4	1	1	0	0	1	1	0	0	0	1	0	0	0	1	0	0	0	1	0	0
4	0	0	1	0	0	1	0	0	0	1	0	0	1	0	0	0	1	0	0	0
4	1	1	0	0	1	1	0	0	0	1	0	1	0	0	0	0	1	0	0	0
4	1	1	1	0	1	1	0	0	0	1	0	0	1	0	0	0	1	0	0	0
4	1	1	0	0	1	1	0	0	0	1	0	0	0	1	0	0	0	0	1	0
4	1	1	1	0	1	1	0	0	0	1	0	0	0	1	0	0	1	0	0	0
4	1	1	0	0	1	1	0	0	0	0	0	0	0	1	0	0	0	0	1	0
4	1	0	0	0	1	1	0	0	0	1	0	0	1	0	0	0	0	0	0	1
4	0	0	0	0	1	1	0	0	0	1	0	0	1	0	0	0	0	1	0	0
4	0	0	0	0	1	1	0	0	0	0	0	0	1	0	0	0	0	0	1	0
4	0	0	1	0	1	1	0	0	1	0	0	0	0	1	0	0	1	0	0	0
4	1	0	1	1	0	1	0	0	0	1	0	1	0	0	0	0	0	0	1	0
4	0	0	1	0	1	1	0	0	1	0	0	0	0	1	0	0	1	0	0	0
4	0	0	0	0	1	1	0	0	0	0	0	0	0	1	0	0	0	0	0	1
4	0	0	0	0	1	1	0	0	0	0	0	0	1	0	0	0	0	0	1	0
4	1	0	0	0	1	1	0	0	0	1	0	0	1	0	0	0	0	1	0	0
4	1	0	0	0	1	0	0	0	0	0	0	0	1	0	0	0	0	1	0	0
4	0	0	0	0	1	1	0	0	0	1	0	0	0	1	0	0	0	0	0	1
4	0	0	1	0	1	0	0	0	0	0	0	0	1	0	0	0	0	0	0	1
4	1	0	0	0	1	1	0	0	0	1	0	0	0	1	0	0	1	0	0	0
4	1	0	0	0	1	1	0	0	0	1	0	0	1	0	0	0	0	1	0	0
4	0	1	1	0	1	1	0	0	1	0	0	0	1	0	0	0	0	1	0	0
5	0	0	0	1	0	0	0	0	1	0	0	1	0	0	0	0	0	0	1	0
5	1	1	0	0	1	1	0	0	0	1	0	1	0	0	0	0	0	0	1	0
5	1	0	0	0	1	1	0	0	0	1	0	0	1	0	0	0	0	1	0	0
5	0	1	0	0	1	1	0	0	0	0	0	1	0	0	0	0	0	1	0	0
5	0	0	0	0	1	0	0	0	1	0	0	0	0	1	0	0	0	0	1	0
5	1	1	1	0	1	1	0	0	1	0	0	0	0	1	0	0	0	0	0	1
5	1	0	0	0	1	0	0	0	1	0	0	0	1	0	0	0	0	0	0	1
5	0	1	1	1	0	0	0	0	1	0	0	1	0	0	0	0	1	0	0	0
5	1	0	0	0	1	1	0	0	0	1	0	0	1	0	0	0	1	0	0	0
5	1	1	0	0	1	1	0	0	0	1	0	0	0	0	1	0	0	0	1	0
5	0	0	0	0	1	0	0	0	1	0	0	1	0	0	0	0	0	0	0	1
5	0	1	0	0	1	1	0	0	0	1	0	0	0	0	1	0	0	0	0	0
5	1	1	0	0	0	0	0	1	0	1	0	0	1	0	0	1	0	0	0	0
5	0	0	0	0	1	1	0	0	0	0	0	0	0	1	0	0	0	1	0	0
5	0	0	0	0	0	1	0	0	1	0	0	0	0	1	0	0	0	1	0	0
5	0	1	0	0	1	1	0	0	0	0	0	0	0	0	0	0	0	1	0	0
5	0	1	0	0	1	1	0	0	0	1	0	0	1	0	0	0	0	0	1	0
5	1	1	1	0	0	1	0	0	0	0	0	0	0	1	0	0	0	1	0	0
5	0	0	1	0	0	1	0	0	0	1	0	0	0	0	1	0	0	1	0	0
5	1	1	0	0	1	0	0	0	0	1	0	0	1	0	0	0	0	1	0	0
5	0	0	0	0	1	0	0	1	0	0	0	0	0	1	0	0	0	1	0	0
5	0	0	1	0	1	1	0	0	0	0	0	0	0	1	0	1	0	0	0	0
5	1	1	1	1	0	0	0	0	1	0	0	0	1	0	0	0	0	1	0	0
5	0	0	0	0	0	1	0	0	0	1	0	1	0	0	0	0	0	0	1	0
5	1	1	0	0	1	1	0	0	0	1	0	1	0	0	0	0	0	0	1	0
5	0	1	0	0	1	0	0	0	1	0	0	0	1	0	0	0	0	1	0	0
5	0	0	0	0	1	1	0	0	1	0	0	0	0	0	1	0	0	0	0	0
5	0	1	0	0	0	1	0	0	0	1	0	0	0	0	1	0	1	0	0	0
5	1	1	1	0	0	1	0	0	0	1	0	0	0	0	1	0	0	0	0	1
5	0	0	0	0	0	1	0	0	1	0	0	1	0	0	0	0	0	0	1	0
5	1	1	0	0	1	1	0	0	0	1	0	0	1	0	0	0	0	0	0	1
5	0	0	0	0	1	1	0	0	0	1	0	0	0	1	0	1	0	0	0	0
5	1	1	0	0	0	1	0	0	1	0	0	0	0	1	0	0	0	1	0	0
5	0	0	0	0	0	1	0	0	1	0	0	0	1	0	0	0	0	0	1	0
5	1	0	1	0	1	1	0	0	0	0	0	1	0	0	0	0	0	1	0	0
5	0	1	0	0	1	0	0	0	0	1	0	0	0	0	0	0	0	0	0	1
5	0	1	1	0	0	1	0	0	1	0	0	0	1	0	0	0	0	0	0	0
5	1	0	0	0	1	1	0	0	0	0	0	1	0	0	0	0	1	0	0	0
5	0	1	0	0	0	1	0	0	1	0	0	1	0	0	0	0	0	0	0	1
5	1	1	1	0	1	0	0	0	1	0	0	0	0	0	0	0	1	0	0	0
5	1	0	0	0	1	0	0	0	0	1	0	0	0	0	0	0	1	0	0	0
5	1	0	0	0	1	1	0	0	0	1	0	0	0	0	0	0	0	0	1	0
5	0	0	1	0	1	1	0	0	1	0	0	0	0	0	0	1	0	0	0	0
5	0	0	1	0	1	0	0	0	1	0	0	0	0	0	0	0	0	0	0	1
5	1	0	0	1	0	1	0	0	1	0	0	0	0	0	1	0	0	0	0	1
5	0	1	0	0	1	0	0	0	0	1	0	0	1	0	0	0	0	0	0	1
5	1	0	0	0	1	1	0	0	1	0	0	0	0	0	1	0	0	0	1	0
5	0	0	0	0	1	1	0	0	0	1	0	0	1	0	0	0	1	0	0	0
5	0	1	1	0	0	1	0	0	1	0	0	0	0	1	0	0	0	0	0	0
5	0	1	1	0	1	1	0	0	0	1	0	0	0	0	1	0	0	1	0	0
5	1	0	1	0	1	1	0	0	0	1	0	0	0	1	0	0	0	1	0	0
5	0	1	1	0	1	1	0	0	1	0	0	0	0	1	0	0	0	0	0	1
5	0	0	0	0	1	1	0	0	0	1	0	0	0	0	1	0	1	0	0	0
5	1	1	1	0	1	1	0	0	0	1	0	0	0	0	1	0	0	0	1	0
5	1	1	0	0	1	1	0	0	1	0	0	1	0	0	0	0	0	1	0	0
5	1	1	0	0	1	1	0	0	0	0	0	1	0	0	0	0	0	1	0	0
5	1	0	1	0	1	1	0	0	0	0	0	0	0	1	0	0	0	0	1	0
5	0	0	0	0	1	1	0	0	1	0	0	0	1	0	0	0	1	0	0	0
5	1	0	0	0	1	1	0	0	0	1	0	0	0	1	0	0	0	0	0	1
5	0	0	0	0	0	1	0	0	0	1	0	0	0	0	0	0	0	0	0	0
5	0	0	1	0	1	0	0	0	0	1	0	0	1	0	0	0	0	1	0	0
5	0	0	0	0	1	1	0	0	1	0	0	0	0	0	0	0	0	0	0	1
5	1	0	0	0	1	1	0	0	0	1	0	0	0	0	0	0	1	0	0	0
5	0	1	0	0	1	0	0	0	1	0	0	0	0	0	0	0	0	0	0	1
6	0	1	0	0	1	1	0	0	0	1	0	0	0	1	0	0	0	0	1	0
6	0	0	0	0	1	1	0	0	0	1	0	0	1	0	0	0	0	1	0	0
6	1	0	1	0	1	0	0	1	0	1	0	0	0	1	0	1	0	0	0	0
6	1	1	0	0	1	1	0	0	1	0	0	0	0	1	0	0	0	0	1	0
6	0	0	0	0	1	1	0	0	1	0	0	0	0	1	0	0	0	1	0	0
6	1	1	1	0	1	1	0	0	0	1	0	0	1	0	0	0	1	0	0	0
6	0	1	1	0	1	1	0	0	0	1	0	0	1	0	0	0	0	0	0	0
6	0	1	0	0	1	0	0	0	0	1	0	0	1	0	0	0	0	0	1	0
6	0	0	0	0	1	1	0	0	0	1	0	0	0	1	0	1	0	0	0	0
6	1	1	0	0	1	1	0	0	0	1	0	0	0	0	0	0	0	0	1	0
6	0	0	0	0	1	0	0	1	0	1	0	0	0	1	0	0	0	1	0	0
6	1	0	0	0	1	1	0	0	0	1	0	0	1	0	0	0	0	0	0	1
6	1	1	0	0	1	1	0	0	0	1	0	0	0	1	0	0	0	0	1	0
6	1	1	0	0	1	1	0	0	1	0	0	0	0	0	0	1	0	0	0	0
6	0	0	1	0	1	1	0	0	0	1	0	0	0	1	0	1	0	0	0	0
6	0	0	1	0	1	1	0	0	0	1	0	0	0	1	0	0	0	1	0	0
6	0	0	1	0	1	1	0	0	0	1	0	0	0	1	0	1	0	0	0	0
6	0	0	0	0	1	1	0	0	1	0	0	0	0	0	0	0	0	0	1	0
7	0	0	0	0	1	0	0	0	0	1	0	1	0	0	0	0	0	0	1	0
7	0	0	0	0	0	1	0	0	0	0	0	1	0	0	0	0	0	0	0	1
7	1	1	0	0	1	0	0	0	0	0	1	0	0	0	1	0	0	1	0	0
7	1	0	0	0	1	1	0	0	1	0	0	0	0	1	0	0	0	0	1	0
7	0	1	0	0	1	1	0	0	1	0	0	0	1	0	0	0	0	1	0	0
7	1	0	0	0	1	1	0	0	0	0	1	0	0	1	0	0	0	0	1	0
7	0	0	0	0	1	0	0	0	0	0	0	0	1	0	0	0	0	1	0	0
7	0	0	0	0	1	1	0	0	0	1	0	0	0	1	0	0	1	0	0	0
7	0	0	1	0	1	1	0	0	0	0	0	0	0	1	0	1	0	0	0	0
7	0	0	0	0	1	0	0	0	0	1	0	0	0	1	0	0	1	0	0	0
7	1	1	1	0	0	1	0	0	1	0	0	0	1	0	0	0	0	0	1	0
7	0	0	1	0	1	0	0	0	0	0	1	0	1	0	0	1	0	0	0	0
7	1	1	0	1	0	0	0	0	0	1	0	0	1	0	0	0	0	0	0	1
7	0	1	1	0	1	1	0	0	0	1	0	0	1	0	0	0	0	0	1	0
7	0	0	0	0	1	1	0	0	0	0	1	0	0	1	0	0	1	0	0	0
7	0	0	0	0	1	0	0	0	1	0	0	0	0	1	0	0	0	0	0	1
7	0	1	0	0	1	1	0	0	0	1	0	0	0	1	0	0	0	0	1	0
7	0	1	0	0	1	1	0	0	1	0	0	1	0	0	0	0	0	1	0	0
7	0	0	0	0	1	0	0	0	0	1	0	0	0	1	0	0	0	0	1	0
7	1	1	0	0	1	1	0	0	1	0	0	0	1	0	0	0	0	0	0	1
7	0	1	0	0	1	0	0	0	0	0	0	0	0	1	0	0	0	1	0	0
7	0	0	0	0	1	0	0	0	0	1	0	0	0	1	0	0	0	0	0	1
7	0	0	0	0	1	0	0	0	0	1	0	0	0	1	0	0	1	0	0	0
7	1	0	0	0	1	0	0	0	0	0	0	0	1	0	0	1	0	0	0	0
7	0	0	0	1	0	1	0	0	1	0	0	0	1	0	0	0	0	0	1	0
7	0	0	0	0	1	0	0	0	0	1	0	0	1	0	0	0	0	1	0	0
7	0	0	0	0	1	0	0	0	1	0	0	0	0	1	0	0	0	1	0	0
7	0	1	1	0	0	1	0	0	1	0	0	0	1	0	0	1	0	0	0	0
7	0	1	1	0	0	1	0	0	1	0	0	0	1	0	0	1	0	0	0	0
7	1	0	1	0	1	1	0	0	1	0	0	0	0	0	0	0	0	1	0	0
7	0	1	1	0	0	1	0	0	0	0	0	1	0	0	0	0	0	1	0	0
7	0	0	0	0	1	1	0	0	0	1	0	1	0	0	0	0	0	1	0	0
7	0	0	0	0	1	1	0	0	0	1	0	1	0	0	0	0	0	1	0	0
7	0	0	0	0	1	1	0	0	1	0	0	0	0	0	0	0	0	0	1	0
7	0	0	0	0	1	1	0	0	1	0	0	1	0	0	0	0	0	0	1	0
7	0	0	1	0	1	0	0	0	0	1	0	0	0	1	0	0	0	1	0	0
7	0	1	1	0	1	1	0	0	0	1	0	0	0	1	0	0	0	0	0	1
7	0	1	1	1	0	1	0	0	0	1	0	0	0	1	0	0	0	0	0	0
7	0	1	1	0	1	0	0	0	0	1	0	0	1	0	0	0	1	0	0	0
7	1	1	0	1	0	1	0	0	0	1	0	0	0	1	0	0	0	1	0	0
7	0	1	1	0	1	1	0	0	0	1	0	0	0	1	0	0	0	0	0	0
7	0	1	0	0	1	0	0	0	0	0	1	0	0	0	0	0	0	0	0	1
7	0	1	0	0	1	1	0	0	1	0	0	0	0	1	0	0	0	0	0	0
7	0	1	1	0	1	0	0	0	0	0	0	0	0	0	0	0	1	0	0	0
7	0	0	0	0	1	1	0	0	1	0	0	1	0	0	0	0	0	0	0	1
7	0	0	0	0	1	1	0	0	0	1	0	1	0	0	0	0	0	0	0	1
7	0	0	0	0	1	1	0	0	0	1	0	0	0	0	1	0	0	1	0	0
8	0	0	0	0	1	1	0	0	1	0	0	0	1	0	0	0	0	0	0	1
8	1	1	0	0	1	1	0	0	0	1	0	0	0	1	0	0	0	0	1	0
8	0	0	1	0	0	1	0	0	1	0	0	1	0	0	0	0	0	0	1	0
8	0	0	1	0	1	1	0	0	0	1	0	0	0	0	1	0	0	0	0	1
8	0	0	1	0	1	1	0	0	0	1	0	0	0	0	1	1	0	0	0	0
8	0	0	1	0	1	1	0	0	0	0	0	0	0	0	1	0	1	0	0	0
8	0	0	0	0	1	1	0	0	1	0	0	0	0	1	0	1	0	0	0	0
8	0	0	0	0	1	1	0	0	0	1	0	0	1	0	0	1	0	0	0	0
8	1	1	1	0	1	1	0	0	1	0	0	1	0	0	0	0	1	0	0	0
8	0	0	1	0	1	1	0	0	0	1	0	0	0	0	1	0	0	0	0	0
8	0	1	0	0	1	1	0	0	1	0	0	1	0	0	0	1	0	0	0	0
8	0	0	0	0	1	1	0	0	0	1	0	0	0	0	1	0	0	1	0	0
8	1	1	1	0	0	1	0	0	0	1	0	0	0	0	1	0	0	0	0	1
8	0	1	1	0	1	1	0	0	1	0	0	0	0	0	1	0	0	0	0	0
8	1	0	1	0	1	1	0	0	1	0	0	0	0	0	0	0	0	1	0	0
8	0	1	0	0	1	1	0	0	0	1	0	0	1	0	0	0	0	0	0	1
8	0	1	0	0	1	0	0	0	0	1	0	0	1	0	0	0	1	0	0	0
8	0	1	0	0	1	1	0	0	1	0	0	0	0	1	0	0	0	0	0	1
8	0	1	1	0	1	1	0	0	0	1	0	0	0	0	1	0	0	1	0	0
8	1	1	0	0	1	1	0	0	0	1	0	0	1	0	0	0	0	1	0	0
9	1	0	0	0	1	0	0	0	1	0	0	0	0	1	0	0	0	1	0	0
9	0	1	0	0	1	1	0	0	0	1	0	1	0	0	0	0	0	0	1	0
9	0	0	0	0	1	1	0	0	0	1	0	0	0	0	1	0	1	0	0	0
9	1	1	1	0	1	1	0	0	1	0	0	0	0	0	1	0	1	0	0	0
9	0	0	1	0	1	1	0	0	0	0	0	0	1	0	0	0	1	0	0	0
9	0	0	0	0	1	1	0	0	0	1	0	0	0	1	0	0	0	0	0	1
9	1	1	0	0	1	1	0	0	1	0	0	0	1	0	0	0	0	1	0	0
9	0	1	1	0	1	1	0	0	0	0	0	1	0	0	0	0	0	0	0	0
9	1	1	0	0	1	0	0	0	0	0	0	0	0	0	1	0	0	0	0	1
9	0	1	0	0	1	1	0	0	1	0	0	0	1	0	0	0	0	0	0	1
9	0	0	0	0	1	1	0	0	0	0	0	0	0	1	0	0	0	0	1	0
9	0	0	0	0	1	1	0	0	0	1	0	0	0	1	0	0	1	0	0	0
9	0	1	1	0	1	1	0	0	0	1	0	0	0	0	1	0	0	1	0	0
9	1	0	0	0	1	1	0	0	0	1	0	1	0	0	0	0	1	0	0	0
9	1	0	0	0	1	0	0	0	0	1	0	0	0	0	1	0	1	0	0	0
9	0	0	1	0	1	1	0	0	1	0	0	0	0	0	1	0	0	0	0	1
9	0	1	0	1	0	1	0	0	0	1	0	0	1	0	0	0	1	0	0	0
9	0	1	1	0	1	1	0	0	0	1	0	0	0	0	1	0	0	0	0	1
9	0	0	0	1	0	1	0	0	0	0	0	1	0	0	0	0	1	0	0	0
9	1	1	0	0	1	1	0	0	1	0	0	1	0	0	0	0	0	0	1	0
9	0	0	0	0	1	1	0	0	0	0	0	0	0	1	0	0	0	0	0	0
9	0	0	0	0	1	1	0	0	1	0	0	1	0	0	0	1	0	0	0	0
9	0	0	0	0	1	1	0	0	0	1	0	1	0	0	0	0	0	0	1	0
9	0	1	0	0	1	1	0	0	0	1	0	0	0	0	1	0	0	0	1	0
9	0	1	0	0	1	0	0	0	1	0	0	0	0	0	1	0	0	0	1	0
9	1	0	0	0	1	1	0	0	0	1	0	0	0	0	1	0	0	0	0	1
9	0	1	0	0	1	1	0	0	0	1	0	0	0	1	0	0	1	0	0	0
9	0	0	0	0	1	0	0	0	0	0	0	0	1	0	0	0	0	0	0	0
9	0	1	1	0	1	1	0	0	0	1	0	0	0	0	1	1	0	0	0	0
9	1	1	0	0	1	1	0	0	0	0	0	0	0	1	0	0	0	0	0	1
9	0	0	0	0	1	0	0	0	1	0	0	0	0	0	1	0	0	0	0	0
9	0	0	0	0	1	1	0	0	0	1	0	0	0	1	0	0	0	0	0	1
9	0	0	0	0	1	0	0	0	0	0	0	0	1	0	0	0	0	0	1	0
9	0	1	1	0	1	1	0	0	0	1	0	0	0	1	0	0	1	0	0	0
9	1	1	1	0	1	1	0	0	1	0	0	0	0	0	1	0	0	0	1	0
9	0	1	1	0	1	1	0	0	0	1	0	0	0	0	1	0	1	0	0	0
9	0	0	0	0	1	1	0	0	0	1	0	0	0	0	1	1	0	0	0	0
10	1	1	0	0	1	1	0	0	0	1	0	0	0	1	0	0	0	0	1	0
10	1	0	1	0	1	0	0	0	1	0	0	1	0	0	0	0	0	0	0	0
10	1	0	1	0	1	1	0	0	1	0	0	0	0	0	1	1	0	0	0	0
10	0	0	0	0	1	1	0	0	1	0	0	0	0	0	1	0	0	1	0	0
10	0	0	1	0	1	1	0	0	1	0	0	0	0	0	1	0	0	0	1	0
10	0	0	1	0	1	1	0	0	0	0	0	0	0	0	1	0	0	0	1	0
10	0	0	0	0	1	1	0	0	1	0	0	0	0	0	1	0	0	0	0	0
10	0	1	0	0	1	0	0	0	1	0	0	0	0	0	1	1	0	0	0	0
10	0	1	0	0	1	0	0	0	1	0	0	0	0	0	1	0	1	0	0	0
10	1	0	0	0	1	0	0	0	0	0	0	0	0	0	1	0	1	0	0	0
10	0	1	0	0	1	1	0	0	1	0	0	0	0	1	0	0	0	0	0	1
10	0	1	1	0	1	0	0	0	1	0	0	0	0	0	1	0	0	1	0	0
10	0	1	0	0	1	0	0	0	0	1	0	0	0	1	0	0	0	1	0	0
10	1	1	1	0	1	1	0	0	1	0	0	1	0	0	0	0	0	0	0	1
10	0	1	0	0	1	0	0	0	1	0	0	0	0	0	1	0	0	0	0	0
10	1	0	0	0	1	1	0	0	0	1	0	0	1	0	0	0	0	0	0	1
10	1	0	1	0	1	1	0	0	0	0	0	0	0	1	0	0	0	1	0	0
10	1	1	1	1	0	0	0	0	1	0	0	0	0	0	1	0	0	0	0	1
10	0	0	1	0	0	1	0	0	0	0	0	0	1	0	0	0	0	0	0	0
10	0	0	0	0	1	0	0	0	1	0	0	0	0	0	0	0	0	0	0	1
10	1	0	1	0	1	1	0	0	1	0	0	1	0	0	0	0	0	1	0	0
10	0	1	1	0	1	0	0	0	1	0	0	0	0	0	1	0	0	0	0	1
10	1	0	0	0	1	0	0	0	1	0	0	0	0	0	0	0	1	0	0	0
10	1	1	0	0	1	0	0	0	0	1	0	1	0	0	0	0	0	0	1	0
10	0	1	1	0	1	1	0	0	0	0	0	0	0	0	1	0	1	0	0	0
10	1	1	1	0	1	1	0	0	0	1	0	0	0	1	0	1	0	0	0	0
10	0	1	0	0	0	1	0	0	1	0	0	0	0	0	0	0	0	0	0	1
10	1	0	0	0	1	0	0	0	1	0	0	0	0	0	1	0	0	0	1	0
10	0	1	0	0	1	1	0	0	1	0	0	0	0	0	1	0	0	1	0	0
10	1	1	0	0	1	1	0	0	0	0	0	0	0	0	1	0	0	0	1	0
10	1	1	0	0	1	1	0	0	0	1	0	0	1	0	0	0	0	0	1	0
10	0	1	1	0	1	1	0	0	0	0	0	0	1	0	0	0	0	0	1	0
10	1	1	1	0	1	1	0	0	1	0	0	0	0	0	1	0	0	0	0	1
10	1	0	0	0	1	0	0	0	0	1	0	0	0	0	1	0	0	0	1	0
10	0	0	0	0	1	1	0	0	1	0	0	0	1	0	0	0	0	0	1	0
10	1	1	0	0	1	1	0	0	1	0	0	0	1	0	0	0	0	0	1	0
10	0	0	0	0	1	0	0	0	1	0	0	1	0	0	0	0	0	0	0	1
10	0	1	0	0	1	1	0	0	1	0	0	1	0	0	0	0	0	1	0	0
10	1	1	1	1	0	0	0	0	1	0	0	0	0	0	1	0	0	1	0	0
10	0	1	1	0	0	1	0	0	0	0	0	0	1	0	0	0	0	0	1	0
10	0	0	0	0	1	1	0	0	0	1	0	1	0	0	0	0	1	0	0	0
10	0	0	0	0	1	0	0	0	1	0	0	0	0	0	1	0	0	0	1	0
10	1	1	0	0	1	1	0	0	0	1	0	0	1	0	0	0	0	0	0	1
10	1	1	0	0	1	0	0	0	1	0	0	0	1	0	0	0	0	0	0	1
10	0	0	0	0	1	0	0	0	1	0	0	0	1	0	0	0	0	0	1	0
10	0	1	1	0	1	1	0	0	1	0	0	0	0	0	1	0	1	0	0	0
10	0	0	0	0	1	0	0	0	0	0	0	0	0	0	1	0	0	0	1	0
10	0	1	0	0	1	1	0	0	0	1	0	0	0	0	1	0	0	1	0	0
10	0	1	0	0	0	1	0	0	0	1	0	0	0	0	1	0	1	0	0	0
10	0	0	0	0	0	0	0	0	0	1	0	0	1	0	0	0	0	0	1	0
10	0	0	0	0	1	1	0	0	0	1	0	1	0	0	0	0	0	1	0	0
10	0	0	0	0	1	0	0	0	1	0	0	0	1	0	0	0	1	0	0	0
10	0	1	1	0	1	1	0	0	1	0	0	0	0	0	1	0	1	0	0	0
10	1	1	1	0	1	1	0	0	1	0	0	0	1	0	0	0	1	0	0	0
10	1	0	1	0	1	0	0	0	1	0	0	0	0	0	1	0	0	0	1	0
10	1	0	0	0	1	0	0	0	0	0	0	0	1	0	0	0	0	0	0	1
10	0	0	0	0	1	0	0	0	1	0	0	1	0	0	0	0	0	1	0	0
10	1	1	0	0	1	1	0	0	1	0	0	0	0	0	1	0	0	0	0	1
10	0	0	0	0	1	0	0	0	1	0	0	0	0	0	1	0	0	1	0	0
10	1	0	0	0	1	0	0	0	1	0	0	1	0	0	0	0	0	0	0	1
10	0	1	0	0	1	1	0	0	1	0	0	0	0	0	1	0	1	0	0	0
10	0	1	0	0	1	1	0	0	0	0	0	1	0	0	0	0	0	0	1	0
10	1	1	0	0	1	1	0	0	1	0	0	0	1	0	0	0	0	0	0	1
10	0	1	0	0	1	0	0	0	1	0	0	0	0	0	1	0	0	0	0	1
10	1	0	0	0	1	1	0	0	1	0	0	0	0	0	1	0	0	0	0	1
10	1	1	0	0	1	0	0	0	0	1	0	0	0	1	0	0	0	0	1	0
10	0	1	0	0	1	1	0	0	0	1	0	1	0	0	0	0	1	0	0	0
10	1	0	0	0	1	0	0	0	1	0	0	0	0	0	1	0	0	0	1	0
11	0	0	0	0	1	0	0	0	0	1	0	0	0	1	0	0	0	0	1	0
11	0	1	1	0	0	1	0	0	0	1	0	0	0	1	0	0	0	0	1	0
11	1	0	0	0	1	1	0	0	0	1	0	0	0	1	0	0	0	0	1	0
11	0	0	0	0	1	0	0	0	0	0	0	0	0	1	0	0	0	0	0	1
11	0	1	0	0	0	1	0	0	0	1	0	0	0	1	0	0	0	0	0	1
11	0	0	1	0	1	1	0	0	0	1	0	0	0	0	0	0	1	0	0	0
11	1	0	1	0	1	0	0	0	0	1	0	0	1	0	0	0	0	1	0	0
11	1	1	1	0	1	0	0	0	1	0	0	0	0	0	1	0	0	0	0	0
11	0	1	0	0	0	0	0	0	0	0	0	0	1	0	0	0	0	0	0	1
11	0	0	0	0	1	0	0	0	1	0	0	0	0	0	1	0	0	0	1	0
11	0	1	1	0	1	0	0	0	0	1	0	0	0	1	0	0	0	0	1	0
11	0	1	0	0	1	1	0	0	0	0	0	0	0	0	0	0	0	0	1	0
11	1	0	1	0	0	1	0	0	0	1	0	0	0	1	0	0	0	0	0	0
11	0	0	1	0	0	1	0	0	0	1	0	0	0	1	0	0	0	1	0	0
11	0	1	0	0	0	0	0	0	0	0	0	0	1	0	0	0	0	0	0	0
11	0	1	1	0	1	0	0	0	0	1	0	1	0	0	0	0	0	0	0	1
11	0	0	0	0	1	1	0	0	0	1	0	0	0	1	0	0	1	0	0	0
11	0	0	0	0	1	1	0	0	0	1	0	0	0	0	0	0	0	0	0	1
11	1	0	1	0	1	1	0	0	0	1	0	0	0	1	0	0	0	1	0	0
11	0	1	0	0	1	0	0	0	1	0	0	0	1	0	0	0	0	1	0	0
11	1	1	0	0	1	0	0	0	1	0	0	0	0	0	1	0	1	0	0	0
11	0	1	0	0	1	0	0	0	0	0	0	0	0	1	0	0	1	0	0	0
11	0	0	0	0	1	0	0	0	0	1	0	0	1	0	0	0	0	0	0	1
11	1	0	0	0	1	0	0	0	1	0	0	0	0	0	1	0	0	0	0	1
11	0	0	1	0	1	0	0	0	0	1	0	0	0	0	0	0	1	0	0	0
11	0	1	1	0	0	1	0	0	0	1	0	0	0	1	0	0	0	0	0	0
11	0	0	1	0	1	0	0	0	0	1	0	1	0	0	0	0	1	0	0	0
11	0	1	1	0	0	1	0	0	0	1	0	0	0	1	0	1	0	0	0	0
11	1	1	0	0	1	0	0	0	1	0	0	0	1	0	0	0	0	0	0	0
12	0	1	1	0	1	0	0	0	0	0	0	0	0	0	0	1	0	0	0	0
12	1	0	1	0	0	0	0	1	0	1	0	1	0	0	0	0	0	1	0	0
12	1	1	0	0	1	0	0	0	0	1	0	1	0	0	0	0	0	0	0	1
12	0	1	0	0	0	0	0	1	0	1	0	0	0	0	0	0	0	1	0	0
12	1	0	0	0	1	0	0	0	0	0	0	0	0	0	0	0	0	0	0	1
12	0	0	0	0	0	0	0	0	0	1	0	0	0	0	0	0	0	1	0	0
12	1	0	0	0	1	0	0	0	1	0	0	1	0	0	0	0	0	0	0	1
12	1	1	1	0	1	0	0	0	0	0	0	0	0	0	0	1	0	0	0	0
12	0	1	1	0	1	0	0	0	0	1	0	0	0	0	0	0	1	0	0	0
12	1	1	0	0	1	0	0	1	0	0	0	1	0	0	0	0	0	0	1	0
12	0	1	1	0	0	0	0	0	1	0	0	0	0	0	0	0	0	1	0	0
12	0	0	1	0	0	0	0	0	0	1	0	0	1	0	0	0	1	0	0	0
12	0	1	1	0	0	0	0	0	0	0	0	0	0	0	0	0	0	0	1	0
12	0	0	1	1	0	0	0	0	0	0	0	0	0	0	0	0	0	0	0	0
12	0	1	0	0	1	0	0	0	0	1	0	1	0	0	0	0	1	0	0	0
12	0	0	0	0	0	0	0	0	0	0	0	0	0	0	0	0	1	0	0	0
12	0	1	0	0	0	0	0	0	1	0	0	0	0	0	0	0	0	1	0	0
12	0	1	0	0	1	0	0	0	1	0	0	0	0	0	0	0	0	0	0	1
12	0	1	0	0	1	0	0	0	1	0	0	0	0	0	0	0	0	1	0	0
12	1	0	0	0	1	0	0	0	0	1	0	1	0	0	0	0	0	1	0	0
12	0	0	0	1	0	0	0	0	0	1	0	0	1	0	0	0	0	0	1	0
12	0	0	0	0	1	0	0	0	0	1	0	1	0	0	0	0	0	1	0	0
12	1	1	1	0	0	0	0	0	0	1	0	1	0	0	0	0	1	0	0	0
12	0	1	0	0	1	0	0	0	1	0	0	1	0	0	0	0	0	1	0	0
12	1	0	1	0	1	0	0	0	0	0	0	0	0	0	0	0	0	0	0	1
12	1	1	1	0	0	0	0	0	0	1	0	0	0	0	0	0	0	0	0	1
12	1	0	1	0	1	0	0	0	0	1	0	0	0	0	0	0	0	1	0	0
12	0	0	1	0	1	0	0	0	0	1	0	0	0	0	0	0	0	0	0	1
12	0	1	0	0	0	0	0	0	0	0	0	0	0	0	0	0	0	0	0	1
12	0	1	0	0	1	0	0	0	1	0	0	0	0	0	0	0	0	0	0	0
12	0	0	0	0	1	0	0	0	1	0	0	1	0	0	0	0	0	0	0	1
12	1	0	0	0	1	0	0	0	0	1	0	0	0	0	0	0	0	0	0	1
12	1	1	0	0	1	0	0	0	0	1	0	1	0	0	0	0	0	0	1	0
12	0	1	0	0	1	0	0	0	0	0	0	0	0	0	0	0	0	0	1	0
12	1	1	0	0	1	0	0	0	0	1	0	0	0	1	0	0	0	0	0	1
12	1	0	0	0	1	0	0	0	0	1	0	1	0	0	0	0	0	0	1	0
12	1	0	1	0	1	0	0	0	0	1	0	1	0	0	0	1	0	0	0	0
12	1	1	1	0	1	0	0	0	0	1	0	0	0	0	0	0	1	0	0	0
12	0	1	1	0	0	0	0	0	0	0	0	0	0	0	0	0	0	0	0	1
12	0	0	0	0	1	0	0	0	0	0	0	0	0	0	0	0	1	0	0	0
12	1	1	1	0	0	0	0	0	0	0	0	0	0	0	0	0	1	0	0	0
12	0	1	1	0	0	0	0	0	1	0	0	0	0	0	0	0	0	0	1	0
12	0	0	1	0	1	0	0	0	0	1	0	1	0	0	0	0	0	0	0	0
12	0	1	0	0	0	0	0	0	1	0	0	0	0	0	0	0	1	0	0	0
12	0	0	0	0	1	0	0	0	0	1	0	0	0	0	0	0	0	0	1	0
12	0	1	0	0	0	0	0	1	0	1	0	0	0	0	0	1	0	0	0	0
12	1	1	1	0	1	0	0	0	0	1	0	0	0	0	0	0	0	0	1	0
12	0	0	1	0	1	0	0	0	0	1	0	1	0	0	0	0	0	1	0	0
12	1	1	0	0	1	0	0	0	1	0	0	0	0	0	0	0	0	0	1	0
12	0	1	0	0	1	0	0	0	0	1	0	0	0	0	0	0	0	1	0	0
12	1	1	0	0	1	0	0	0	1	0	0	0	0	0	0	1	0	0	0	0
12	0	0	0	0	1	0	0	0	0	1	0	1	0	0	0	1	0	0	0	0
12	1	0	0	0	1	0	0	0	1	0	0	1	0	0	0	0	1	0	0	0
12	0	1	0	0	1	0	0	0	0	0	0	1	0	0	0	0	0	1	0	0
12	1	0	0	0	0	0	0	1	1	0	0	0	0	0	0	0	0	0	1	0
12	0	1	0	0	0	0	0	0	1	0	0	0	0	0	0	0	0	1	0	0
12	0	1	1	1	0	0	0	0	0	0	0	0	0	0	0	0	1	0	0	0
12	0	0	0	0	1	0	0	0	0	1	0	0	0	0	0	0	0	1	0	0
12	0	0	0	0	0	0	0	0	0	0	0	0	0	0	0	0	0	0	1	0
12	0	0	0	0	1	0	0	0	0	0	0	1	0	0	0	0	0	1	0	0
12	0	0	1	0	0	0	0	0	0	0	0	0	0	0	0	0	1	0	0	0
12	0	1	0	0	1	0	0	0	0	1	0	1	0	0	0	0	0	0	0	1
12	1	0	0	0	1	0	0	0	0	0	0	0	0	0	0	0	0	0	1	0
12	1	1	0	0	1	0	0	0	1	0	0	1	0	0	0	0	0	0	0	1
12	0	1	0	0	0	0	0	0	0	1	0	1	0	0	0	0	0	1	0	0
12	0	0	0	0	1	0	0	0	0	1	0	1	0	0	0	0	0	0	1	0
12	1	1	0	0	1	0	0	0	0	1	0	0	0	0	0	0	0	0	0	0
12	1	1	0	0	0	0	0	0	0	0	0	0	1	0	0	0	1	0	0	0
12	1	1	0	1	0	0	0	0	0	0	0	0	0	0	0	0	0	0	1	0
12	1	0	0	0	0	0	0	1	1	0	0	0	0	0	0	1	0	0	0	0
12	1	0	1	0	1	0	0	0	0	1	0	0	0	0	0	0	0	1	0	0
12	0	1	0	0	1	0	0	0	0	1	0	1	0	0	0	0	0	0	0	0
12	1	0	0	0	1	0	0	0	1	0	0	1	0	0	0	0	0	0	1	0
12	1	1	0	0	0	0	0	0	0	0	0	1	0	0	0	0	0	1	0	0
12	0	0	0	0	1	0	0	0	1	0	0	1	0	0	0	0	0	0	0	1
12	0	0	0	0	1	0	0	0	1	0	0	0	0	0	0	0	0	0	1	0
12	1	0	0	0	1	0	0	0	0	1	0	1	0	0	0	0	0	1	0	0
12	0	0	0	0	1	0	0	0	0	0	0	1	0	0	0	0	0	0	1	0
12	0	0	0	0	1	0	0	0	0	1	0	0	0	0	0	1	0	0	0	0
12	1	1	1	0	1	0	0	0	1	0	0	1	0	0	0	0	0	1	0	0
12	1	1	0	0	0	0	0	0	0	1	0	0	0	1	0	0	0	1	0	0
12	0	1	1	0	0	0	0	0	0	1	0	1	0	0	0	0	0	0	1	0
12	1	0	0	0	1	0	0	0	1	0	0	0	0	0	0	0	0	0	1	0
12	1	0	0	0	1	0	0	0	0	1	0	1	0	0	0	0	0	0	0	1
12	0	1	1	0	1	0	0	0	0	0	0	1	0	0	0	0	0	0	0	0
12	1	0	0	0	1	0	0	0	0	1	0	0	0	0	0	0	0	1	0	0
12	1	1	1	0	1	0	0	0	0	1	0	1	0	0	0	0	0	1	0	0
12	0	0	0	0	1	0	0	0	1	0	0	1	0	0	0	0	0	0	1	0
12	1	1	1	0	1	0	0	0	0	0	0	0	0	0	0	0	1	0	0	0
12	1	1	0	0	1	0	0	0	0	0	0	0	0	0	0	0	0	0	0	1
12	0	0	0	0	1	0	0	0	0	1	0	1	0	0	0	0	0	0	1	0
12	0	0	0	0	1	0	0	0	0	1	0	1	0	0	0	0	0	1	0	0
12	1	0	0	0	0	0	0	0	0	1	0	1	0	0	0	0	0	0	1	0
12	0	1	1	0	1	0	0	0	1	0	0	1	0	0	0	0	0	1	0	0
12	0	0	0	0	1	0	0	0	0	1	0	0	0	0	0	0	0	0	0	1
12	0	0	0	0	1	0	0	0	1	0	0	1	0	0	0	0	1	0	0	0
12	1	0	0	0	1	0	0	0	0	1	0	0	0	0	0	0	0	0	1	0
12	1	1	1	0	1	0	0	0	0	1	0	0	0	0	0	0	0	1	0	0
12	1	0	1	0	1	0	0	0	0	1	0	1	0	0	0	0	0	1	0	0
12	0	0	0	0	0	0	0	0	0	0	0	0	0	0	0	0	1	0	0	0
12	0	0	0	0	1	0	0	0	0	1	0	0	0	0	0	0	0	0	0	1
12	0	1	1	0	0	0	0	0	1	0	0	0	0	0	0	0	0	0	0	0
12	0	0	0	0	1	0	0	0	1	0	0	1	0	0	0	0	0	0	1	0
12	0	0	1	0	1	0	0	0	0	1	0	0	0	0	0	0	0	1	0	0
13	0	0	0	0	1	0	0	0	1	0	0	0	0	1	0	0	0	0	0	1
13	0	0	0	0	0	0	0	0	0	1	0	0	1	0	0	0	0	1	0	0
13	1	0	0	0	1	0	0	0	1	0	0	1	0	0	0	0	0	0	1	0
13	0	0	0	0	1	0	0	0	1	0	0	0	0	0	0	0	0	0	0	1
13	0	1	0	0	1	0	0	0	0	0	0	1	0	0	0	0	1	0	0	0
13	1	1	0	0	1	0	0	0	0	0	0	0	0	1	0	0	0	1	0	0
13	1	1	1	0	0	0	0	0	0	1	0	0	0	0	1	0	0	0	1	0
13	1	1	0	0	0	0	0	0	0	1	0	0	1	0	0	0	0	0	1	0
13	0	1	0	0	1	0	0	0	0	0	0	0	0	1	0	0	0	0	1	0
13	0	0	1	1	0	0	0	0	0	1	0	0	0	1	0	0	1	0	0	0
13	0	0	0	0	0	0	0	1	1	0	0	1	0	0	0	1	0	0	0	0
13	0	1	1	0	1	0	0	0	0	0	0	1	0	0	0	0	1	0	0	0
13	0	1	0	0	0	0	0	1	1	0	0	1	0	0	0	0	0	0	1	0
13	0	0	1	0	0	0	0	0	1	0	0	1	0	0	0	0	1	0	0	0
13	0	1	0	0	1	0	0	0	0	1	0	1	0	0	0	1	0	0	0	0
13	1	1	0	0	1	0	0	0	0	1	0	0	1	0	0	0	1	0	0	0
13	1	0	0	1	0	0	0	0	0	0	0	0	0	0	0	0	0	0	1	0
13	0	0	0	0	1	0	0	0	1	0	0	1	0	0	0	0	0	0	0	1
13	1	0	0	0	1	0	0	0	1	0	0	0	1	0	0	0	0	0	1	0
13	0	1	0	0	0	0	0	0	1	0	0	1	0	0	0	0	0	0	1	0
13	0	1	0	0	0	0	0	0	1	0	0	0	0	0	0	0	0	0	1	0
13	0	1	0	0	1	0	0	0	1	0	0	1	0	0	0	0	0	0	1	0
13	0	1	0	0	0	0	0	0	0	1	0	0	0	1	0	1	0	0	0	0
13	0	0	0	0	1	0	0	0	1	0	0	1	0	0	0	0	0	1	0	0
13	0	0	0	0	1	0	0	0	0	1	0	0	1	0	0	0	0	0	0	1
13	0	1	0	0	1	0	0	0	1	0	0	0	0	0	0	0	0	1	0	0
13	1	0	1	0	0	0	0	0	0	1	0	1	0	0	0	0	0	1	0	0
13	1	0	1	0	1	0	0	0	0	1	0	0	1	0	0	0	1	0	0	0
13	0	1	1	0	1	0	0	0	0	1	0	0	0	1	0	0	0	1	0	0
13	0	0	1	1	0	0	0	0	0	0	0	1	0	0	0	0	0	0	0	0
13	1	0	0	0	0	0	0	0	0	0	0	0	0	1	0	1	0	0	0	0
13	0	1	0	0	0	0	0	0	0	1	0	1	0	0	0	0	0	0	0	0
13	0	1	1	0	1	0	0	0	0	1	0	1	0	0	0	0	0	0	0	0
13	1	1	0	0	1	0	0	0	0	0	0	0	1	0	0	0	0	0	1	0
13	0	0	1	1	0	0	0	0	0	0	0	0	0	1	0	0	0	0	0	1
13	0	1	0	0	1	0	0	0	1	0	0	0	1	0	0	0	0	0	1	0
13	0	1	0	0	1	0	0	0	0	0	0	1	0	0	0	0	0	0	1	0
13	1	0	0	0	1	0	0	0	0	0	0	0	1	0	0	0	0	0	0	1
13	0	1	0	0	0	0	0	0	1	0	0	1	0	0	0	0	0	0	0	0
13	1	0	1	0	1	0	0	0	0	1	0	0	0	1	0	1	0	0	0	0
13	0	1	0	0	0	0	0	0	0	0	0	0	1	0	0	0	0	0	0	1
13	0	0	0	0	1	0	0	0	0	1	0	1	0	0	0	0	0	1	0	0
13	0	0	0	0	0	0	0	0	0	0	0	0	0	1	0	0	0	0	0	1
13	0	0	0	0	1	0	0	0	1	0	0	0	1	0	0	0	0	1	0	0
13	0	1	0	0	1	0	0	1	1	0	0	0	1	0	0	1	0	0	0	0
13	0	1	0	1	0	0	0	0	0	0	0	0	0	1	0	0	1	0	0	0
13	1	1	1	0	0	0	0	0	1	0	0	0	0	0	0	0	0	0	1	0
13	1	1	0	0	1	0	0	0	1	0	0	0	1	0	0	0	0	0	1	0
13	0	1	1	0	1	0	0	0	1	0	0	1	0	0	0	0	0	0	1	0
13	0	0	0	0	1	0	0	0	0	1	0	1	0	0	0	0	0	0	1	0
13	0	0	0	0	1	0	0	0	0	0	0	0	1	0	0	0	1	0	0	0
13	0	0	1	0	0	0	0	0	1	0	0	0	0	0	0	1	0	0	0	0
13	0	0	1	0	1	0	0	0	0	0	0	1	0	0	0	0	0	1	0	0
13	1	0	0	0	1	0	0	0	0	1	0	0	0	1	0	0	0	1	0	0
13	0	0	0	0	1	0	0	0	1	0	0	1	0	0	0	1	0	0	0	0
13	0	1	0	0	1	0	0	1	1	0	0	0	1	0	0	0	0	0	1	0
13	0	1	0	0	1	0	0	0	0	1	0	0	1	0	0	0	0	0	1	0
13	1	1	0	0	1	0	0	0	0	0	0	0	1	0	0	0	0	0	1	0
13	0	1	1	1	0	0	0	0	0	0	0	0	0	1	0	0	0	1	0	0
13	1	1	0	0	1	0	0	0	0	1	0	1	0	0	0	0	0	1	0	0
13	0	1	0	0	1	0	0	0	0	1	0	0	1	0	0	1	0	0	0	0
13	0	0	0	0	1	0	0	0	1	0	0	0	0	0	0	0	0	0	1	0
13	0	0	0	0	0	0	0	0	0	1	0	0	1	0	0	1	0	0	0	0
13	1	0	0	0	1	0	0	0	1	0	0	0	1	0	0	1	0	0	0	0
13	1	1	0	0	1	0	0	0	0	0	0	0	1	0	0	0	0	0	0	1
13	1	0	0	0	1	0	0	0	0	0	0	1	0	0	0	0	0	0	0	1
13	0	0	0	0	1	0	0	0	0	0	0	0	1	0	0	0	1	0	0	0
13	0	1	0	0	0	0	0	0	0	1	0	0	0	0	0	0	0	0	0	0
13	0	1	0	0	1	0	0	0	1	0	0	0	0	0	0	0	0	0	1	0
13	1	0	1	0	1	0	0	0	0	1	0	1	0	0	0	0	0	1	0	0
13	0	1	0	0	0	0	0	0	0	0	0	0	1	0	0	1	0	0	0	0
13	1	1	0	0	1	0	0	0	0	0	0	0	1	0	0	0	1	0	0	0
13	0	1	1	0	0	0	0	0	1	0	0	0	0	0	0	0	0	0	0	0
13	0	0	0	0	1	0	0	0	0	0	0	1	0	0	0	0	0	1	0	0
13	0	1	0	0	1	0	0	0	1	0	0	0	0	0	0	0	0	0	0	0
13	0	0	0	1	0	0	0	0	0	0	0	0	0	0	0	0	1	0	0	0
13	0	0	0	0	0	0	0	0	0	1	0	0	0	1	0	0	0	0	1	0
13	0	0	0	0	1	0	0	0	0	0	0	0	0	1	0	0	0	1	0	0
13	1	1	1	0	0	0	0	0	0	1	0	0	1	0	0	1	0	0	0	0
13	0	1	1	0	1	0	0	0	1	0	0	0	0	0	1	0	1	0	0	0
13	0	1	0	0	1	0	0	0	0	1	0	0	0	1	0	1	0	0	0	0
13	0	1	1	0	1	0	0	0	0	1	0	1	0	0	0	0	0	0	0	1
13	0	1	0	0	1	0	0	0	0	0	0	0	0	1	0	0	0	0	0	1
13	1	1	0	0	1	0	0	0	0	1	0	1	0	0	0	0	0	0	1	0
13	1	1	0	0	1	0	0	0	1	0	0	1	0	0	0	0	0	1	0	0
13	1	1	0	1	0	0	0	0	0	0	0	1	0	0	0	0	0	0	0	1
13	0	1	0	0	0	0	0	0	1	0	0	0	0	1	0	0	0	0	1	0
13	1	1	0	0	1	0	0	0	0	0	0	0	0	0	0	0	1	0	0	0
13	0	0	0	0	1	0	0	0	0	0	0	0	0	0	0	0	0	0	0	1
13	1	1	0	0	1	0	0	0	1	0	0	1	0	0	0	0	0	0	1	0
13	0	1	1	0	0	0	0	0	0	1	0	0	0	0	1	0	0	0	1	0
13	1	0	0	0	1	0	0	0	0	0	0	0	1	0	0	0	0	0	1	0
13	1	1	0	0	0	0	0	1	0	0	0	0	1	0	0	0	0	1	0	0
13	1	0	0	0	0	0	0	0	0	1	0	0	1	0	0	0	0	0	1	0
14	0	1	0	0	0	0	0	0	0	1	0	0	0	0	0	0	0	0	0	0
14	1	0	0	0	1	0	0	0	1	0	0	0	0	0	0	0	0	0	0	1
14	0	1	0	0	1	0	0	0	1	0	0	1	0	0	0	1	0	0	0	0
14	0	1	0	0	0	0	0	0	0	0	0	0	0	0	0	0	0	0	0	1
14	1	1	0	0	1	0	0	0	1	0	0	0	0	0	0	0	0	0	0	0
14	0	1	0	0	1	0	0	0	0	0	0	0	0	0	0	0	0	0	0	1
14	0	0	0	0	1	0	0	0	0	0	0	1	0	0	0	0	0	0	0	1
14	1	1	0	0	1	0	0	0	1	0	0	1	0	0	0	0	0	0	0	1
14	1	0	0	0	1	0	0	0	1	0	0	0	1	0	0	0	1	0	0	0
14	0	1	0	0	0	0	0	0	1	0	0	0	1	0	0	0	1	0	0	0
14	0	1	0	0	1	0	0	0	0	0	0	1	0	0	0	0	0	0	1	0
14	0	0	0	0	1	0	0	0	0	0	0	0	0	0	0	0	1	0	0	0
14	1	1	1	0	0	0	0	0	0	1	0	0	1	0	0	0	1	0	0	0
14	1	1	0	0	1	0	0	0	1	0	0	0	1	0	0	0	0	0	0	1
14	0	0	0	0	1	0	0	0	1	0	0	0	0	0	1	0	0	0	1	0
14	0	0	0	0	1	0	0	0	1	0	0	0	1	0	0	0	1	0	0	0
14	0	0	0	0	0	0	0	0	0	1	0	0	0	0	0	0	0	0	1	0
14	1	0	0	1	0	0	0	0	0	1	0	0	1	0	0	0	0	0	0	1
14	0	0	0	0	1	0	0	0	0	0	0	1	0	0	0	0	0	1	0	0
14	0	1	0	0	0	0	0	0	1	0	0	0	1	0	0	0	1	0	0	0
14	0	1	0	0	0	0	0	0	0	1	0	1	0	0	0	0	0	0	0	0
14	0	0	1	0	1	0	0	0	1	0	0	0	0	1	0	0	0	0	0	0
14	0	0	0	0	0	0	0	0	0	0	0	0	0	0	0	0	1	0	0	0
14	0	0	0	1	0	0	0	0	0	0	0	0	0	0	0	0	0	1	0	0
14	1	1	0	0	1	0	0	0	0	0	0	0	0	0	0	0	0	0	1	0
14	1	0	1	0	1	0	0	0	0	0	1	0	0	0	0	0	0	0	1	0
14	0	0	0	0	1	0	0	0	0	0	0	1	0	0	0	1	0	0	0	0
14	0	0	0	0	1	0	0	0	0	1	0	1	0	0	0	0	0	0	0	1
14	1	0	0	0	1	0	0	0	0	1	0	0	0	0	0	0	0	0	1	0
14	0	1	0	0	1	0	0	0	1	0	0	0	0	0	0	0	0	0	0	1
14	0	0	0	0	0	0	0	0	1	0	0	1	0	0	0	0	0	0	0	1
14	0	0	1	0	0	0	0	0	0	0	0	0	0	0	0	0	0	0	1	0
14	1	1	0	0	1	0	0	0	0	1	0	0	0	1	0	0	0	0	0	1
14	1	1	0	0	1	0	0	0	1	0	0	0	1	0	0	0	0	0	0	1
14	1	0	0	0	1	0	0	0	0	1	0	0	0	0	0	0	0	0	1	0
14	1	0	0	0	1	0	0	0	1	0	0	1	0	0	0	0	0	0	1	0
14	0	0	1	0	1	0	0	0	1	0	0	0	1	0	0	0	1	0	0	0
14	0	1	0	0	1	0	0	0	0	1	0	0	1	0	0	0	0	0	1	0
14	1	1	0	0	1	0	0	0	0	1	0	1	0	0	0	1	0	0	0	0
14	0	0	0	0	1	0	0	0	0	1	0	1	0	0	0	0	0	0	1	0
14	1	1	0	0	0	0	0	0	1	0	0	0	1	0	0	0	0	0	1	0
14	0	1	1	0	1	0	0	0	1	0	0	1	0	0	0	0	0	1	0	0
14	1	1	0	0	1	0	0	0	0	1	0	1	0	0	0	0	0	0	1	0
14	0	0	0	0	1	0	0	0	1	0	0	0	1	0	0	0	0	0	0	0
14	0	0	0	0	1	0	0	0	1	0	0	0	0	1	0	0	0	0	1	0
14	1	0	0	0	1	0	0	0	1	0	0	0	1	0	0	0	0	0	1	0
14	0	0	1	0	1	0	0	0	0	1	0	1	0	0	0	0	1	0	0	0
14	1	1	0	0	1	0	0	0	1	0	0	1	0	0	0	0	0	1	0	0
14	1	0	0	0	1	0	0	0	0	1	0	1	0	0	0	0	0	0	0	1
14	0	1	0	0	1	0	0	0	0	0	0	0	1	0	0	1	0	0	0	0
14	1	0	0	0	1	0	0	0	1	0	0	0	0	1	0	0	0	0	1	0
14	1	1	0	1	0	0	0	0	1	0	0	0	0	0	0	0	0	0	1	0
14	1	1	0	0	1	0	0	0	1	0	0	0	0	1	0	0	0	0	0	1
14	0	1	0	0	1	0	0	0	0	1	0	1	0	0	0	0	0	0	0	0
14	1	1	0	0	1	0	0	0	0	1	0	0	0	0	0	0	0	0	1	0
14	0	0	0	0	0	0	0	0	0	1	0	0	0	0	1	0	1	0	0	0
14	0	0	1	0	1	0	0	0	0	0	1	0	0	0	0	0	0	0	0	0
14	0	0	0	0	1	0	0	0	1	0	0	1	0	0	0	1	0	0	0	0
14	0	0	0	0	1	0	0	0	0	1	0	0	0	1	0	0	0	1	0	0
14	1	1	0	0	1	0	0	0	0	1	0	0	1	0	0	1	0	0	0	0
14	0	1	1	0	1	0	0	0	0	1	0	1	0	0	0	0	0	0	0	0
14	0	0	0	0	0	0	0	0	1	0	0	1	0	0	0	0	0	0	0	1
14	0	0	1	0	1	0	0	0	1	0	0	1	0	0	0	0	0	0	0	1
14	0	1	0	0	0	0	0	0	0	1	0	0	0	0	0	0	0	0	0	0
14	0	0	0	0	1	0	0	0	1	0	0	0	0	0	0	0	0	1	0	0
14	0	0	0	0	1	0	0	0	1	0	0	0	0	0	0	0	1	0	0	0
14	1	1	1	0	1	0	0	0	0	1	0	0	1	0	0	0	0	0	1	0
14	0	0	0	0	1	0	0	0	1	0	0	0	0	0	1	1	0	0	0	0
14	0	0	0	0	1	0	0	0	0	1	0	0	1	0	0	1	0	0	0	0
14	0	0	0	0	1	0	0	0	1	0	0	1	0	0	0	1	0	0	0	0
14	1	1	0	0	1	0	0	0	0	0	0	0	1	0	0	0	0	1	0	0
14	0	1	1	0	0	0	0	0	1	0	0	1	0	0	0	0	1	0	0	0
14	0	1	1	0	0	0	0	0	0	1	0	0	0	0	0	0	0	1	0	0
14	1	0	0	0	1	0	0	0	0	1	0	0	0	1	0	0	1	0	0	0
14	1	0	0	0	1	0	0	0	1	0	0	1	0	0	0	0	0	0	0	1
14	0	1	0	0	1	0	0	0	0	0	0	0	0	0	0	1	0	0	0	0
14	1	0	0	1	0	0	0	0	0	0	0	0	0	0	0	0	0	0	0	1
14	1	0	1	0	1	0	0	0	0	0	0	0	0	0	0	0	1	0	0	0
14	1	1	0	0	1	0	0	0	1	0	0	0	0	1	0	0	0	1	0	0
14	0	1	0	0	0	0	0	1	1	0	0	1	0	0	0	0	0	0	1	0
14	0	0	0	0	1	0	0	0	0	1	0	0	0	0	0	0	0	0	0	0
14	0	1	0	0	1	0	0	0	0	1	0	0	0	0	0	0	0	0	0	0
14	1	0	0	0	1	0	0	0	0	1	0	0	1	0	0	0	0	0	1	0
14	1	1	0	0	1	0	0	0	0	1	0	1	0	0	0	0	1	0	0	0
14	0	1	0	0	0	0	0	0	1	0	0	1	0	0	0	0	1	0	0	0
14	0	1	0	0	1	0	0	0	1	0	0	1	0	0	0	0	0	0	1	0
14	1	0	0	0	0	0	0	0	1	0	0	0	1	0	0	0	0	0	1	0
14	0	1	0	1	0	0	0	0	1	0	0	0	0	1	0	0	0	0	0	1
14	0	1	0	0	0	0	0	1	0	0	0	0	0	0	0	0	0	0	1	0
14	0	1	0	0	1	0	0	0	1	0	0	1	0	0	0	0	0	0	0	1
14	0	0	0	0	1	0	0	0	0	0	0	1	0	0	0	0	0	0	0	0
14	1	1	0	0	1	0	0	0	0	1	0	0	0	1	0	0	0	0	0	0
14	0	0	0	0	1	0	0	0	0	1	0	0	0	0	0	0	0	0	1	0
14	0	1	0	0	1	0	0	0	0	1	0	1	0	0	0	1	0	0	0	0
14	0	1	0	0	0	0	0	0	0	0	0	0	0	0	0	0	0	0	0	1
14	1	1	0	0	1	0	0	0	1	0	0	0	0	1	0	0	0	0	1	0
14	0	0	0	0	1	0	0	0	0	0	0	1	0	0	0	0	0	1	0	0
14	0	1	0	0	1	0	0	0	1	0	0	1	0	0	0	0	0	1	0	0
14	0	0	0	0	1	0	0	0	0	1	0	1	0	0	0	0	0	0	1	0
14	1	1	0	0	1	0	0	0	0	0	0	1	0	0	0	0	0	0	0	1
14	1	0	0	0	1	0	0	0	0	1	0	1	0	0	0	0	0	0	0	1
14	1	1	0	0	1	0	0	0	0	1	0	1	0	0	0	0	0	0	1	0
14	1	1	0	0	0	0	0	0	0	0	0	0	0	0	0	0	0	1	0	0
14	0	0	0	0	1	0	0	0	0	1	0	0	0	0	0	0	0	0	0	0
14	0	1	0	0	1	0	0	0	0	1	0	1	0	0	0	0	0	0	0	0
14	0	0	1	0	0	0	0	0	0	1	0	1	0	0	0	0	0	1	0	0
14	1	0	1	0	0	0	0	0	0	1	0	1	0	0	0	0	0	0	1	0
14	0	0	0	0	1	0	0	0	1	0	0	0	0	0	0	0	0	0	1	0
14	0	0	0	0	1	0	0	0	0	1	0	0	1	0	0	0	0	0	1	0
14	0	0	0	0	0	0	0	0	1	0	0	1	0	0	0	0	0	0	0	0
14	1	1	1	0	1	0	0	0	1	0	0	0	0	1	0	0	0	1	0	0
14	1	1	0	0	0	0	0	0	1	0	0	1	0	0	0	0	0	0	0	0
14	0	1	0	0	1	0	0	0	0	1	0	1	0	0	0	0	0	0	1	0
14	0	1	0	0	0	0	0	0	0	1	0	0	0	0	0	0	0	0	0	1
14	0	1	0	0	1	0	0	0	0	0	0	1	0	0	0	1	0	0	0	0
15	1	0	1	0	0	0	0	0	0	0	0	1	0	0	0	0	0	0	0	1
15	0	0	0	0	0	0	0	1	1	0	0	0	0	0	0	0	0	0	0	0
15	1	1	0	0	0	0	0	0	0	1	0	1	0	0	0	0	1	0	0	0
15	0	1	0	0	1	0	0	0	0	1	0	1	0	0	0	0	0	0	0	1
15	0	0	0	0	0	0	0	0	0	1	0	0	0	0	1	0	0	0	1	0
15	0	1	0	0	1	0	0	0	1	0	0	0	0	1	0	0	0	0	1	0
15	0	0	0	0	1	0	0	0	0	1	0	0	0	0	1	0	0	0	0	0
15	0	0	0	0	1	0	0	0	1	0	0	0	0	1	0	0	1	0	0	0
15	1	0	0	0	1	0	0	0	0	0	0	0	0	0	1	0	0	0	0	1
15	0	0	0	0	0	0	0	0	1	0	0	0	1	0	0	0	0	1	0	0
15	0	0	0	0	1	0	0	0	0	1	0	0	0	0	1	0	0	1	0	0
15	0	0	0	0	1	0	0	0	0	1	0	0	0	0	1	0	0	0	1	0
15	1	1	0	0	1	0	0	0	1	0	0	0	0	0	0	0	0	0	0	1
15	0	1	0	0	0	1	0	0	0	1	0	0	1	0	0	1	0	0	0	0
15	0	0	0	0	0	0	0	0	1	0	0	0	0	0	1	0	0	1	0	0
15	0	1	0	0	1	0	0	0	1	0	0	0	1	0	0	0	0	0	0	1
15	1	0	0	0	0	1	0	0	0	1	0	0	1	0	0	0	0	0	1	0
15	0	0	1	0	0	0	1	0	0	0	0	0	1	0	0	0	0	0	0	0
15	0	1	1	0	1	0	1	0	0	0	0	0	0	0	1	1	0	0	0	0
15	0	0	0	0	1	0	0	0	0	1	0	0	0	1	0	1	0	0	0	0
15	0	1	0	0	0	0	0	0	0	1	0	0	0	1	0	0	1	0	0	0
15	0	0	0	0	0	0	0	0	0	1	0	0	1	0	0	0	0	0	1	0
15	0	0	0	0	1	0	0	0	0	1	0	0	0	0	1	0	0	0	0	0
15	1	0	0	0	0	0	0	0	0	1	0	0	0	0	0	1	0	0	0	0
15	0	1	0	0	0	0	0	0	0	1	0	0	0	0	1	0	0	0	0	0
15	1	1	0	0	1	0	0	0	0	0	0	0	0	0	1	0	0	1	0	0
15	1	0	0	0	1	0	0	0	0	0	0	0	1	0	0	0	1	0	0	0
15	0	1	0	0	1	0	0	0	0	1	0	0	0	0	1	0	0	0	0	1
15	1	0	0	0	0	0	0	0	0	1	0	0	0	0	1	0	1	0	0	0
15	0	1	0	0	0	0	0	0	1	0	0	1	0	0	0	1	0	0	0	0
15	1	0	0	0	1	0	0	0	1	0	0	1	0	0	0	0	0	0	1	0
15	0	0	0	0	1	0	0	0	0	1	0	0	0	1	0	0	0	0	0	1
15	0	1	0	0	1	0	0	0	1	0	0	0	0	0	1	0	0	0	1	0
15	0	0	0	0	1	0	0	0	0	1	0	0	0	0	1	0	0	0	1	0
15	0	1	0	0	1	0	0	0	0	0	0	0	1	0	0	0	1	0	0	0
15	0	1	1	0	1	0	0	0	1	0	0	0	0	0	1	0	0	1	0	0
15	1	1	0	0	1	0	0	0	0	0	0	1	0	0	0	0	0	1	0	0
15	0	0	0	0	1	0	0	0	0	1	0	0	0	1	0	1	0	0	0	0
15	1	1	1	0	1	0	0	0	0	0	1	0	0	0	1	1	0	0	0	0
15	0	0	0	0	1	0	0	0	1	0	0	0	1	0	0	0	1	0	0	0
15	1	1	0	0	1	0	0	0	0	0	0	0	0	0	1	0	0	0	1	0
15	1	0	0	1	0	0	0	0	0	0	0	0	0	0	1	0	0	0	1	0
15	0	0	0	0	0	0	0	0	1	0	0	1	0	0	0	0	0	1	0	0
15	1	1	0	0	1	0	0	0	0	1	0	0	0	1	0	0	0	0	1	0
15	0	0	0	0	1	0	0	0	1	0	0	0	0	0	1	0	0	0	0	1
15	0	1	1	0	1	0	0	0	1	0	0	0	0	0	1	0	0	0	0	0
15	0	0	0	0	0	0	0	0	0	1	0	0	0	0	1	0	0	0	0	1
15	0	1	0	0	1	0	0	0	1	0	0	0	1	0	0	1	0	0	0	0
15	1	1	0	0	1	0	0	0	1	0	0	0	0	0	1	0	0	1	0	0
15	1	1	0	0	1	0	0	0	0	1	0	1	0	0	0	0	1	0	0	0
15	1	0	0	1	0	0	0	0	0	1	0	1	0	0	0	0	0	0	0	1
15	0	1	0	0	1	0	0	0	0	1	0	0	0	1	0	0	1	0	0	0
15	1	0	0	0	0	0	1	0	0	1	0	0	0	0	1	0	0	0	0	1
15	0	0	0	0	1	0	0	0	0	1	0	0	0	1	0	0	0	0	1	0
15	0	0	0	0	1	0	0	0	0	0	0	0	0	0	1	0	0	0	0	0
15	0	0	0	0	1	0	1	0	1	0	0	1	0	0	0	0	0	0	0	1
15	0	1	0	0	1	0	0	0	1	0	0	0	0	1	0	0	0	0	0	1
15	0	0	0	0	0	0	0	0	1	0	0	0	0	1	0	0	0	1	0	0
15	1	1	0	0	1	0	0	0	0	0	0	1	0	0	0	0	0	0	0	1
15	1	1	0	0	1	0	0	0	0	0	0	0	1	0	0	0	0	1	0	0
15	0	1	0	0	0	0	0	0	0	1	0	0	0	0	0	0	0	0	0	1
15	0	1	0	0	1	0	0	0	0	1	0	1	0	0	0	0	1	0	0	0
15	0	0	0	1	0	0	0	0	1	0	0	0	0	0	1	0	0	0	0	1
15	1	1	0	1	0	0	0	0	0	1	0	1	0	0	0	0	1	0	0	0
15	0	1	0	1	0	0	0	0	0	0	0	0	1	0	0	0	0	0	1	0
15	0	1	0	0	1	0	0	0	0	1	0	1	0	0	0	0	0	0	0	1
15	0	0	0	0	1	0	0	0	0	0	0	0	1	0	0	0	0	0	1	0
15	0	0	0	0	0	0	0	0	0	1	0	0	0	0	0	0	1	0	0	0
15	0	1	0	0	0	0	0	0	0	1	0	0	0	0	0	0	0	0	1	0
15	1	1	0	0	1	0	0	0	0	1	0	0	0	1	0	0	0	0	1	0
15	0	0	0	0	0	0	0	0	0	1	0	0	0	0	0	0	0	0	0	1
15	1	1	0	0	0	0	0	0	0	0	0	0	0	0	0	0	0	0	0	1
15	0	1	0	0	1	0	0	0	1	0	0	0	0	0	0	0	0	0	1	0
15	1	1	0	0	1	0	0	0	0	1	0	0	0	1	0	0	0	0	1	0
15	0	1	0	0	0	0	0	0	0	0	0	0	0	1	0	0	0	0	0	1
15	0	1	0	0	0	0	0	0	0	1	0	0	0	0	1	0	0	0	0	1
16	0	0	0	0	1	0	0	0	0	0	0	0	0	0	1	0	0	1	0	0
16	0	0	0	0	1	0	1	0	0	0	0	0	0	0	1	0	0	0	1	0
16	1	0	0	0	1	0	0	0	1	0	0	0	0	0	1	0	0	0	0	1
16	1	0	0	0	1	0	0	0	0	0	0	0	0	0	0	0	1	0	0	0
16	0	1	0	0	0	0	0	0	1	0	0	0	0	1	0	0	0	0	1	0
16	1	1	0	0	1	0	0	0	0	1	0	1	0	0	0	0	0	1	0	0
16	0	1	0	0	1	0	0	0	0	1	0	0	0	1	0	0	0	1	0	0
16	1	1	1	0	0	0	0	0	1	0	0	0	0	0	1	0	0	0	1	0
16	1	1	0	0	1	0	0	0	0	1	0	0	0	0	1	0	0	0	1	0
16	1	1	0	0	0	0	0	0	0	1	0	0	0	1	0	0	0	0	1	0
16	0	0	0	0	1	0	0	0	0	0	0	0	0	1	0	0	0	0	1	0
16	1	1	0	0	0	0	0	0	1	0	0	0	0	0	1	0	0	0	0	1
16	1	0	0	0	0	0	1	0	0	0	0	0	0	0	0	0	0	1	0	0
16	1	1	0	0	1	0	0	0	1	0	0	0	0	0	1	1	0	0	0	0
16	1	0	0	0	1	0	0	0	0	1	0	0	1	0	0	1	0	0	0	0
16	0	1	0	0	1	0	0	0	0	0	0	0	0	0	1	0	1	0	0	0
16	1	1	0	0	0	0	0	0	0	1	0	0	0	1	0	0	0	0	1	0
16	0	1	0	0	1	0	0	0	0	0	0	1	0	0	0	0	1	0	0	0
16	1	0	0	0	1	0	0	0	0	0	0	0	0	1	0	0	0	0	0	1
16	0	0	0	0	1	0	1	0	0	0	0	0	0	0	0	0	0	0	0	1
16	1	1	0	0	1	0	0	0	1	0	0	1	0	0	0	0	0	0	0	1
16	0	0	0	0	1	0	0	0	0	1	0	0	0	1	0	0	0	0	1	0
16	0	0	0	0	1	0	0	0	0	0	0	0	0	0	1	0	1	0	0	0
16	0	1	0	0	0	0	0	1	0	0	0	0	0	0	1	0	0	0	1	0
16	1	0	0	0	1	0	0	0	0	1	0	0	1	0	0	0	0	0	1	0
16	1	0	0	0	1	0	0	1	0	1	0	0	0	0	1	0	0	1	0	0
16	1	1	0	0	0	0	0	0	0	1	0	0	0	0	1	1	0	0	0	0
16	0	0	0	0	1	0	0	0	0	1	0	0	0	0	1	0	0	1	0	0
16	1	0	0	0	1	0	0	0	0	0	0	0	0	0	1	0	0	0	0	1
16	1	0	0	0	1	0	0	0	0	1	0	0	0	0	1	0	0	1	0	0
16	0	1	0	0	0	0	0	0	0	0	0	0	0	0	1	0	0	1	0	0
16	0	0	0	0	1	0	0	0	0	0	0	0	1	0	0	0	0	0	0	1
16	0	1	0	0	1	0	0	0	0	1	0	0	0	1	0	0	0	1	0	0
16	1	1	0	0	1	0	0	0	0	1	0	0	0	0	1	0	0	0	1	0
16	1	1	0	0	1	0	0	0	0	1	0	0	0	1	0	0	0	0	1	0
16	1	1	0	0	1	0	0	0	0	0	0	0	0	0	1	0	0	0	1	0
16	1	1	0	0	1	0	0	0	0	1	0	0	0	1	0	0	0	1	0	0
16	0	1	0	0	1	0	0	0	0	1	0	0	0	1	0	0	0	0	0	1
16	1	1	0	0	1	0	0	0	0	0	0	0	1	0	0	0	0	1	0	0
16	0	1	0	0	1	0	0	0	0	1	0	1	0	0	0	0	0	0	0	1
16	1	0	0	0	1	0	0	0	0	0	0	0	0	0	1	0	0	0	1	0
16	0	1	0	0	1	0	0	0	1	0	0	0	1	0	0	0	1	0	0	0
16	0	0	0	0	1	0	0	0	0	1	0	0	0	1	0	1	0	0	0	0
16	0	0	0	0	0	0	0	1	0	0	0	0	1	0	0	1	0	0	0	0
16	1	1	0	0	1	0	0	0	0	1	0	0	0	0	1	0	1	0	0	0
16	1	1	1	0	0	0	0	0	1	0	0	0	0	0	0	0	0	0	1	0
16	0	0	0	0	0	0	0	0	0	1	0	0	0	0	1	0	0	0	1	0
16	0	1	0	0	1	0	0	0	1	0	0	1	0	0	0	0	0	0	0	1
16	0	0	0	0	1	0	0	0	0	0	0	0	0	0	1	0	1	0	0	0
16	0	0	0	0	1	0	0	0	0	1	0	0	0	0	1	0	0	1	0	0
16	0	1	0	0	1	0	0	0	1	0	0	0	0	0	1	0	0	0	0	0
16	1	0	0	0	0	0	0	0	0	0	0	0	0	0	1	0	0	1	0	0
16	0	1	0	0	1	0	0	0	0	0	0	0	0	0	1	0	0	0	1	0
16	0	0	0	0	0	0	1	0	0	0	0	0	0	0	0	0	0	0	0	1
16	1	0	1	0	1	0	0	0	0	1	0	0	1	0	0	0	1	0	0	0
16	1	0	0	0	0	0	0	0	0	1	0	0	0	0	0	0	0	0	0	1
16	1	0	0	0	1	0	0	0	0	1	0	0	0	0	1	0	0	0	1	0
16	0	1	0	0	1	0	0	0	1	0	0	0	0	0	1	0	1	0	0	0
16	1	0	0	0	1	0	0	0	0	0	0	0	0	0	1	0	0	1	0	0
16	0	0	0	0	1	0	0	0	1	0	0	0	1	0	0	0	0	0	1	0
16	1	1	0	0	1	0	0	0	0	1	0	0	0	0	1	0	0	1	0	0
16	0	0	0	0	1	0	0	0	0	0	0	0	0	0	0	1	0	0	0	0
16	0	0	0	0	1	0	0	0	1	0	0	0	0	1	0	0	0	0	1	0
16	0	1	0	0	1	0	0	0	0	0	0	0	0	1	0	0	0	0	1	0
16	1	1	0	0	1	0	0	0	0	0	0	0	0	0	0	0	0	0	1	0
16	0	1	0	0	1	0	0	0	1	0	0	0	1	0	0	0	0	0	0	1
16	1	0	0	0	1	0	0	0	0	0	0	1	0	0	0	0	0	1	0	0
16	0	1	0	0	0	0	0	0	0	1	0	0	0	0	1	1	0	0	0	0
16	1	1	0	0	1	0	0	0	0	1	0	0	0	1	0	0	0	1	0	0
16	1	1	0	0	1	0	0	0	1	0	0	0	1	0	0	0	0	0	0	1
16	1	0	0	0	1	0	0	0	0	0	0	0	0	0	1	0	1	0	0	0
16	1	1	0	0	1	0	0	0	0	1	0	1	0	0	0	0	0	0	0	1
16	0	1	1	0	1	0	1	0	0	0	0	0	0	0	0	0	0	0	0	0
16	0	0	0	1	0	0	0	0	1	0	0	0	1	0	0	0	0	0	1	0
16	0	0	0	0	1	0	0	0	0	1	0	0	0	0	1	1	0	0	0	0
16	1	0	0	0	1	1	0	0	1	0	0	0	0	0	1	0	0	0	0	0
16	1	0	0	0	1	0	0	0	0	0	0	0	0	1	0	0	0	0	1	0
16	0	1	0	0	1	0	0	0	0	1	0	0	0	0	1	0	0	0	0	1
16	1	1	0	0	0	0	0	1	1	0	0	0	0	1	0	0	0	1	0	0
16	0	0	0	0	0	0	0	0	1	0	0	0	0	0	0	0	1	0	0	0
16	1	0	0	0	1	0	0	0	1	0	0	1	0	0	0	0	0	0	1	0
16	0	1	0	0	1	0	0	0	0	0	0	1	0	0	0	0	0	1	0	0
16	0	0	0	0	1	0	0	0	0	0	0	0	0	1	0	0	1	0	0	0
16	0	0	0	0	0	0	0	0	0	1	0	0	0	0	1	0	0	0	1	0
16	0	1	0	0	1	0	0	0	0	1	0	0	0	0	1	0	0	1	0	0
16	0	1	0	0	1	0	0	0	1	0	0	0	0	0	1	0	0	0	0	1
16	0	0	0	0	1	0	0	0	1	0	0	0	0	1	0	0	0	0	0	1
16	0	1	0	0	1	0	0	1	0	0	0	0	0	1	0	0	1	0	0	0
16	0	0	0	0	1	0	0	0	0	1	0	0	0	0	1	0	0	0	1	0
16	1	1	0	0	1	0	0	0	0	1	0	0	0	0	1	0	0	1	0	0
16	0	1	0	0	1	0	0	0	1	0	0	0	0	0	1	0	1	0	0	0
16	0	0	0	0	0	0	1	0	0	0	0	1	0	0	0	0	0	1	0	0
16	1	0	0	0	1	0	0	0	0	0	0	0	0	0	1	0	0	0	0	1
16	0	1	0	0	1	0	0	0	0	0	0	1	0	0	0	0	0	0	1	0
16	1	1	0	0	1	0	0	0	1	0	0	0	0	1	0	0	0	0	1	0
16	1	0	0	0	1	0	0	0	0	1	0	0	0	1	0	0	0	0	0	1
16	0	0	0	0	0	0	0	0	0	1	0	0	0	0	1	1	0	0	0	0
16	1	1	1	0	1	0	0	0	1	0	0	0	0	1	0	0	0	0	1	0
16	1	1	1	0	1	0	0	0	0	1	0	1	0	0	0	0	0	0	1	0
16	0	1	0	0	1	0	0	0	0	1	0	0	0	0	0	0	0	1	0	0
16	1	0	0	0	1	1	0	0	0	1	0	1	0	0	0	0	0	1	0	0
16	0	1	0	0	1	0	0	0	0	0	0	0	0	1	0	0	0	1	0	0
16	0	1	0	0	1	0	0	0	1	0	0	0	0	1	0	0	0	0	0	1
16	0	1	0	0	0	0	0	1	0	0	0	0	0	0	1	1	0	0	0	0
16	1	0	0	0	1	0	0	0	0	0	0	0	0	0	1	0	1	0	0	0
16	1	0	0	0	1	0	0	0	1	0	0	0	0	0	1	0	0	0	0	1
16	0	0	0	0	1	0	0	0	0	0	0	0	1	0	0	0	0	1	0	0
16	0	0	0	0	1	0	1	0	0	0	0	0	0	0	0	0	0	0	0	1
16	0	1	0	0	1	0	0	0	1	0	0	1	0	0	0	0	0	0	0	1
16	0	0	0	0	0	0	1	0	0	1	0	0	0	0	1	0	0	1	0	0
16	0	0	0	0	1	0	0	0	1	0	0	0	0	0	1	0	0	0	0	1
16	1	1	0	0	1	0	0	0	0	0	1	0	0	0	1	0	0	0	0	1
16	0	1	0	0	1	0	0	0	1	0	0	0	0	1	0	0	0	0	0	1
16	0	1	0	0	1	0	0	0	0	0	1	0	0	0	1	1	0	0	0	0
16	1	0	0	0	1	0	0	0	1	0	0	0	0	0	1	0	1	0	0	0
16	0	1	0	0	1	0	0	0	0	1	0	0	0	0	1	0	0	0	0	0
16	0	0	0	0	1	1	0	0	0	1	0	1	0	0	0	0	0	0	0	1
16	0	1	0	0	1	1	0	0	1	0	0	0	0	0	1	0	0	1	0	0
16	0	1	0	0	1	1	0	0	1	0	0	0	0	0	1	0	0	1	0	0
16	1	1	0	0	0	0	1	0	1	0	0	0	0	0	0	0	0	0	0	1
16	1	0	0	0	0	0	0	1	0	1	0	0	0	1	0	0	0	0	0	1
16	0	0	0	0	1	0	0	0	0	1	0	0	0	0	0	0	0	0	0	0
16	1	0	0	0	1	0	0	0	0	1	0	0	0	0	1	0	0	0	0	1
16	1	0	0	1	0	0	0	0	0	0	0	0	0	0	1	0	0	1	0	0
16	0	0	0	0	1	0	0	1	0	0	0	0	0	1	0	0	0	0	1	0
16	0	0	0	1	0	0	0	0	0	1	0	0	0	0	1	0	0	0	0	1
16	0	1	0	0	1	0	0	0	0	1	0	0	0	0	1	0	0	0	0	1
16	1	1	0	0	1	0	0	0	0	1	0	0	0	0	1	0	0	0	1	0
16	0	1	0	0	1	0	0	0	1	0	0	1	0	0	0	1	0	0	0	0
16	0	1	1	0	1	1	0	0	1	0	0	0	1	0	0	0	0	0	0	1
16	1	1	0	0	1	0	0	0	1	0	0	0	0	0	1	0	0	0	0	1
17	1	0	0	0	0	0	0	0	0	1	0	1	0	0	0	0	0	0	0	1
17	0	0	0	0	0	0	0	0	1	0	0	1	0	0	0	0	0	1	0	0
17	0	0	0	0	0	0	0	0	0	1	0	1	0	0	0	0	1	0	0	0
17	0	1	1	0	1	0	0	0	1	0	0	0	0	0	1	0	0	1	0	0
17	0	0	0	0	1	0	0	0	1	0	0	1	0	0	0	1	0	0	0	0
17	0	1	0	0	1	0	0	0	1	0	0	0	0	0	1	0	1	0	0	0
17	0	1	0	0	0	0	0	1	0	1	0	0	0	1	0	0	0	0	0	1
17	0	0	0	0	0	0	1	0	0	0	0	0	1	0	0	0	0	0	0	1
17	0	0	0	0	1	0	0	0	1	0	0	0	1	0	0	0	0	0	1	0
17	1	1	0	0	1	0	0	0	1	0	0	1	0	0	0	0	0	1	0	0
17	1	0	0	0	1	0	0	0	1	0	0	1	0	0	0	0	0	1	0	0
17	0	1	0	0	1	0	0	0	0	1	0	0	1	0	0	0	0	1	0	0
17	0	1	0	1	0	0	0	0	0	0	0	0	1	0	0	0	1	0	0	0
17	1	1	0	0	1	0	0	0	1	0	0	0	0	0	1	0	1	0	0	0
17	0	1	0	0	1	1	0	0	0	1	0	0	0	0	1	0	0	0	0	1
17	0	1	0	0	1	0	0	0	0	1	0	1	0	0	0	0	0	0	0	1
17	0	1	1	0	1	0	0	0	0	0	0	0	0	0	0	0	0	0	0	1
17	0	0	0	0	0	0	0	0	0	1	0	0	0	0	1	0	1	0	0	0
17	1	1	0	1	0	0	0	0	1	0	0	0	0	0	0	0	0	0	0	1
17	0	1	0	1	0	0	0	0	1	0	0	0	1	0	0	0	0	0	1	0
17	1	0	0	0	1	0	0	0	0	1	0	1	0	0	0	0	0	1	0	0
17	0	0	0	0	1	0	0	1	0	1	0	0	0	0	1	0	0	0	1	0
17	0	1	0	0	1	0	0	0	0	0	0	0	0	1	0	0	0	0	1	0
17	0	0	0	0	0	0	0	0	0	0	0	1	0	0	0	0	0	1	0	0
17	0	1	0	0	1	0	0	0	0	1	0	0	0	0	1	0	0	0	0	1
17	0	0	0	0	0	0	0	0	1	0	0	0	0	1	0	0	0	0	0	0
17	0	0	0	0	1	0	0	0	1	0	0	0	0	0	0	0	0	0	1	0
17	0	0	0	0	1	0	0	0	1	0	0	0	0	1	0	1	0	0	0	0
17	0	0	0	0	1	0	0	0	0	0	0	0	0	0	1	0	1	0	0	0
17	1	1	0	0	0	0	0	0	0	1	0	0	0	1	0	0	0	1	0	0
17	0	1	0	0	0	0	0	0	1	0	0	0	0	0	0	0	1	0	0	0
17	0	0	0	0	1	0	0	0	0	1	0	0	0	0	1	0	1	0	0	0
17	1	1	0	0	0	0	0	0	1	0	0	0	0	0	1	0	0	0	0	1
17	0	1	0	0	1	0	0	0	1	0	0	0	1	0	0	0	0	0	0	1
17	1	1	0	0	1	0	0	0	1	0	0	0	1	0	0	0	1	0	0	0
17	0	1	0	0	0	1	0	0	0	0	0	1	0	0	0	0	0	0	1	0
17	1	1	0	0	1	0	0	0	0	1	0	0	0	0	1	0	1	0	0	0
17	0	1	0	1	0	0	0	0	0	0	0	0	1	0	0	0	0	0	0	1
17	0	1	0	0	1	0	0	0	0	0	0	0	0	0	0	0	0	0	1	0
17	0	1	0	0	1	0	0	0	1	0	0	0	0	0	1	1	0	0	0	0
17	0	0	0	0	1	0	0	0	0	0	0	0	1	0	0	0	0	0	0	0
17	0	1	1	0	0	0	0	0	0	0	0	1	0	0	0	0	0	0	1	0
17	1	1	0	0	1	0	0	0	0	0	0	0	0	0	1	0	1	0	0	0
17	0	1	0	0	1	1	0	0	0	1	0	0	0	0	1	1	0	0	0	0
17	0	1	0	0	1	0	0	0	0	0	0	0	0	0	1	0	0	0	1	0
17	1	1	0	0	1	0	0	0	1	0	0	0	0	0	1	0	0	0	0	1
17	1	1	0	0	1	0	0	0	0	0	0	0	0	0	1	0	0	1	0	0
17	1	1	0	0	1	0	0	0	0	1	0	0	0	1	0	0	0	0	0	1
17	0	1	0	0	1	0	0	0	1	0	0	1	0	0	0	0	0	0	0	1
17	0	0	0	0	1	0	0	0	0	1	0	0	0	1	0	1	0	0	0	0
17	0	1	0	0	1	0	0	0	0	1	0	1	0	0	0	0	0	1	0	0
17	0	0	0	1	0	0	0	0	1	0	0	0	1	0	0	0	1	0	0	0
17	1	0	0	0	1	0	0	0	0	0	0	0	0	0	0	0	0	1	0	0
17	1	0	0	0	1	0	0	0	1	0	0	0	0	1	0	0	0	0	1	0
17	1	0	0	0	1	0	0	0	0	1	0	0	0	0	1	0	0	1	0	0
17	1	0	0	0	1	0	0	0	0	1	0	0	0	1	0	0	0	0	1	0
17	0	0	0	0	1	0	0	0	1	0	0	0	1	0	0	1	0	0	0	0
17	1	1	0	0	0	0	0	0	0	0	0	1	0	0	0	0	1	0	0	0
17	0	1	0	0	1	0	0	0	1	0	0	0	0	0	0	0	0	0	0	1
17	0	1	0	0	1	0	0	0	1	0	0	0	1	0	0	0	0	0	1	0
17	0	0	0	0	1	0	0	0	1	0	0	0	0	0	1	0	0	0	0	1
17	0	0	1	0	0	0	0	0	0	0	0	1	0	0	0	0	1	0	0	0
17	1	1	0	0	1	0	0	0	1	0	0	0	0	0	1	0	1	0	0	0
17	1	0	0	0	1	0	1	0	0	1	0	1	0	0	0	0	0	0	1	0
17	0	0	0	0	1	0	0	0	0	0	0	1	0	0	0	0	0	0	0	1
17	1	0	0	0	1	0	0	0	1	0	0	0	0	0	1	0	0	1	0	0
17	0	1	0	0	1	0	0	0	1	0	0	0	0	0	1	0	0	0	0	1
17	0	1	0	0	1	0	0	0	0	0	0	0	0	0	1	1	0	0	0	0
17	1	1	0	0	0	0	0	0	1	0	0	0	0	0	1	0	0	0	1	0
17	1	0	0	0	0	0	0	0	0	0	0	1	0	0	0	0	0	0	0	1
17	1	0	0	0	1	0	1	0	0	1	0	0	0	1	0	0	1	0	0	0
17	1	0	0	0	0	0	0	0	0	1	0	1	0	0	0	0	1	0	0	0
17	0	1	0	0	1	0	0	0	0	0	0	0	0	0	1	0	0	1	0	0
17	1	1	0	0	1	0	0	0	1	0	0	0	0	1	0	0	0	0	0	1
17	1	0	0	0	1	0	0	0	0	1	0	0	1	0	0	0	0	0	1	0
17	0	0	1	0	1	0	0	0	1	0	0	0	0	0	1	0	1	0	0	0
17	1	0	0	0	1	0	0	0	0	0	0	0	0	0	1	0	0	0	1	0
17	1	1	0	0	1	0	0	0	1	0	0	0	0	1	0	0	0	0	1	0
17	1	0	0	0	1	0	0	0	0	0	0	0	1	0	0	1	0	0	0	0
17	1	1	0	0	0	0	0	0	0	0	0	0	0	0	1	0	1	0	0	0
17	0	0	0	0	1	0	0	0	0	0	0	0	0	0	0	0	1	0	0	0
17	0	0	0	0	1	0	0	0	0	0	1	0	0	0	1	0	0	0	1	0
17	1	1	1	0	1	0	0	0	0	1	0	0	0	0	1	0	0	0	0	1
17	0	0	0	0	1	0	0	0	1	0	0	0	0	0	1	0	0	0	1	0
17	1	0	0	0	1	0	0	0	1	0	0	0	0	0	1	0	0	0	0	1
17	1	1	0	0	1	0	0	0	0	1	0	0	0	0	1	0	0	1	0	0
17	0	0	0	0	1	0	1	0	0	1	0	1	0	0	0	0	1	0	0	0
17	0	1	1	0	1	0	0	0	1	0	0	0	1	0	0	0	0	0	1	0
17	0	0	0	0	1	0	0	0	0	0	0	0	0	1	0	0	1	0	0	0
17	0	1	0	0	1	0	0	0	1	0	0	0	0	0	0	0	0	0	1	0
17	0	1	0	0	0	0	0	0	0	1	0	0	1	0	0	0	0	1	0	0
17	1	1	0	0	0	0	0	0	1	0	0	0	0	0	1	0	1	0	0	0
17	0	0	0	0	0	0	0	1	0	1	0	0	0	1	0	0	1	0	0	0
17	0	1	0	0	0	0	0	0	0	1	0	0	0	1	0	0	0	1	0	0
17	0	0	0	0	1	0	0	0	1	0	0	0	0	0	1	0	0	0	0	1
17	0	1	0	0	1	0	0	0	0	0	0	0	0	0	1	0	0	0	0	1
17	1	1	1	0	1	1	0	0	0	1	0	0	0	1	0	1	0	0	0	0
17	0	1	0	0	1	0	0	0	1	0	0	0	0	0	0	0	0	1	0	0
17	0	1	1	0	0	0	0	0	1	0	0	0	0	0	1	0	0	0	0	1
17	0	1	0	0	1	0	0	0	1	0	0	0	0	1	0	0	0	1	0	0
17	1	1	0	0	0	0	0	0	1	0	0	0	0	1	0	0	0	0	0	1
17	0	0	0	0	1	0	0	0	0	1	0	0	0	1	0	0	0	0	1	0
17	0	0	0	0	0	0	0	0	0	1	0	1	0	0	0	0	0	0	0	0
17	0	1	0	0	1	0	0	0	0	0	0	1	0	0	0	0	0	1	0	0
17	0	1	1	0	1	0	0	0	0	1	0	0	0	0	1	0	1	0	0	0
17	1	0	0	0	1	0	0	0	0	1	0	0	0	0	1	0	0	0	1	0
17	0	0	0	0	1	0	0	0	0	1	0	0	0	0	1	0	0	0	0	1
18	1	1	0	0	1	0	0	1	0	1	0	0	0	0	1	1	0	0	0	0
18	0	0	0	0	1	0	0	0	0	0	0	0	0	1	0	1	0	0	0	0
18	0	0	0	0	0	0	0	0	0	0	0	0	0	1	0	1	0	0	0	0
18	1	1	0	0	1	0	0	0	0	0	0	0	1	0	0	0	0	0	0	1
18	0	1	1	0	1	0	0	0	0	0	0	1	0	0	0	0	0	0	0	0
18	0	1	1	0	1	0	0	0	0	0	0	0	1	0	0	1	0	0	0	0
18	0	1	0	0	0	0	0	0	0	0	0	0	0	1	0	0	0	0	1	0
18	0	1	0	0	1	0	0	0	0	0	0	0	0	0	0	0	0	0	0	1
18	1	1	0	0	1	0	0	0	1	0	0	0	0	0	1	0	0	0	0	1
18	1	1	0	0	1	0	0	0	0	1	0	1	0	0	0	0	0	0	1	0
18	0	1	0	0	1	0	0	0	0	0	0	0	0	1	0	0	0	0	0	1
18	0	0	0	0	1	0	0	0	1	0	0	0	0	0	1	0	0	0	1	0
18	1	0	0	0	1	0	0	0	1	0	0	0	0	0	1	0	0	0	0	1
18	1	0	0	0	1	0	0	0	0	0	0	0	1	0	0	0	0	1	0	0
18	1	0	0	0	1	0	0	0	1	0	0	1	0	0	0	0	0	1	0	0
18	1	0	0	0	1	0	0	0	0	0	0	0	0	0	1	0	0	0	0	1
18	0	0	0	0	0	0	0	0	1	0	0	0	1	0	0	1	0	0	0	0
18	0	1	1	0	1	0	0	0	0	1	0	1	0	0	0	0	0	0	0	0
18	1	0	0	0	1	0	0	0	0	0	0	0	0	0	1	0	0	1	0	0
18	1	1	0	0	1	0	0	0	0	0	0	0	0	1	0	0	1	0	0	0
18	1	1	0	0	1	0	0	0	1	0	0	0	0	1	0	0	0	1	0	0
18	1	0	0	0	1	0	0	0	0	1	0	0	0	1	0	0	0	0	0	1
18	1	0	0	0	1	0	0	0	0	1	0	0	0	0	0	0	0	0	1	0
18	0	0	0	0	1	0	0	0	1	0	0	0	1	0	0	1	0	0	0	0
18	0	1	0	0	1	0	0	0	0	1	0	0	0	0	1	0	0	0	0	1
18	1	0	0	0	1	1	0	0	0	1	0	0	0	0	1	0	0	0	1	0
18	1	1	0	0	1	0	0	0	0	0	0	0	1	0	0	0	0	0	0	1
18	1	0	0	0	1	0	0	0	1	0	0	0	1	0	0	0	0	0	0	1
18	1	1	0	0	1	1	0	0	0	1	0	0	0	0	1	0	1	0	0	0
18	0	0	0	0	0	0	0	0	0	0	0	0	0	1	0	0	0	0	0	1
18	0	1	0	0	1	0	0	0	0	0	0	0	0	0	1	0	0	0	1	0
18	0	1	0	0	1	0	0	0	0	1	0	0	0	0	1	0	0	0	0	1
18	1	0	0	0	1	0	0	0	0	1	0	0	0	1	0	0	0	1	0	0
18	0	1	0	0	1	0	0	0	0	1	0	0	0	0	1	0	0	0	1	0
18	0	1	0	0	1	0	0	0	0	0	0	0	0	0	1	1	0	0	0	0
18	0	1	0	0	1	0	0	0	0	0	0	1	0	0	0	0	0	0	1	0
18	1	1	1	0	1	0	0	0	0	0	0	1	0	0	0	0	0	1	0	0
18	1	1	0	0	1	0	1	0	0	1	0	0	1	0	0	0	0	0	0	0
18	0	1	0	0	1	0	0	0	0	1	0	0	0	1	0	0	0	1	0	0
18	0	0	0	0	1	0	0	0	1	0	0	0	0	0	1	0	1	0	0	0
18	1	0	0	0	1	0	0	0	0	1	0	0	0	0	1	0	1	0	0	0
18	1	1	0	0	0	0	0	0	0	1	0	0	0	0	1	0	1	0	0	0
18	1	0	0	0	1	0	0	0	0	1	0	1	0	0	0	0	0	0	1	0
18	1	1	0	0	1	0	0	0	0	0	0	0	0	1	0	0	0	0	1	0
18	0	1	1	0	1	0	0	0	0	0	0	0	1	0	0	0	0	0	0	0
18	1	0	0	0	1	0	0	1	0	1	0	0	0	0	1	0	0	1	0	0
18	1	1	0	0	1	0	0	0	0	0	0	0	0	1	0	0	1	0	0	0
18	1	1	1	0	1	0	0	0	1	0	0	0	0	0	1	0	1	0	0	0
18	0	0	0	0	1	0	0	0	0	1	0	0	0	0	1	0	0	1	0	0
18	0	0	0	0	1	0	0	0	0	1	0	0	0	0	1	0	0	0	0	1
18	0	0	0	0	1	0	0	0	0	1	0	0	1	0	0	1	0	0	0	0
18	0	1	0	0	1	0	0	0	0	1	0	0	0	0	1	1	0	0	0	0
19	0	1	1	0	0	0	0	0	0	1	0	0	0	0	0	0	1	0	0	0
19	1	1	0	0	1	0	0	0	0	1	0	1	0	0	0	0	0	1	0	0
19	0	0	0	0	1	0	0	0	0	0	0	0	0	0	0	0	0	1	0	0
19	0	1	1	0	0	0	0	0	0	0	0	1	0	0	0	0	1	0	0	0
19	0	0	0	0	1	0	0	0	0	1	0	1	0	0	0	0	0	0	0	1
19	1	1	0	0	1	0	0	0	1	0	0	1	0	0	0	0	0	1	0	0
19	0	1	0	0	1	0	0	0	0	0	0	0	0	0	1	1	0	0	0	0
19	1	1	0	0	1	0	0	0	0	0	0	0	0	0	0	0	0	1	0	0
19	0	1	1	0	0	0	0	0	0	0	0	0	1	0	0	1	0	0	0	0
19	0	1	0	0	1	0	0	0	1	0	0	0	0	1	0	0	0	0	0	0
19	0	0	0	0	1	0	0	0	1	0	0	1	0	0	0	0	0	0	0	0
19	0	1	0	0	1	0	0	0	0	0	0	0	0	0	0	0	0	0	1	0
19	1	0	0	0	1	0	0	0	0	1	0	0	0	0	1	0	0	1	0	0
19	0	0	1	0	1	0	0	0	1	0	0	0	0	0	1	0	1	0	0	0
19	1	0	0	0	1	0	0	0	1	0	0	1	0	0	0	0	0	1	0	0
19	0	0	1	0	1	0	0	0	1	0	0	0	0	0	0	0	0	1	0	0
19	1	0	0	0	1	0	0	0	0	1	0	0	0	1	0	0	0	1	0	0
19	0	0	0	0	1	0	0	0	0	1	0	0	0	0	1	0	0	1	0	0
19	1	0	0	0	1	1	0	0	0	0	0	0	1	0	0	0	1	0	0	0
19	1	1	0	0	1	1	0	0	1	0	0	0	0	0	0	0	0	0	0	1
19	1	0	0	0	1	0	0	0	0	0	0	1	0	0	0	0	1	0	0	0
19	0	0	0	0	0	0	0	0	0	1	0	0	0	1	0	0	0	0	1	0
19	1	1	0	0	1	0	0	0	0	1	0	0	0	1	0	0	0	0	1	0
19	0	1	0	0	1	0	0	0	0	0	0	0	0	0	1	0	0	0	0	1
19	1	1	0	0	0	0	0	0	0	1	0	0	1	0	0	0	0	0	1	0
19	0	0	1	0	1	0	0	0	1	0	0	0	1	0	0	0	0	1	0	0
19	1	0	0	0	1	0	0	0	1	0	0	0	0	0	0	0	0	0	0	1
19	0	1	1	0	0	0	0	0	0	0	0	1	0	0	0	0	0	0	0	0
19	0	1	1	0	0	0	0	0	0	0	0	1	0	0	0	0	0	0	1	0
19	0	1	1	0	0	0	0	0	0	1	0	0	0	0	0	0	0	0	0	1
19	1	0	0	0	1	0	0	0	1	0	0	0	0	0	0	0	0	0	1	0
19	0	0	0	0	1	0	0	0	1	0	0	1	0	0	0	0	0	0	1	0
19	0	1	0	0	1	1	0	0	0	1	0	1	0	0	0	0	0	0	0	0
19	0	1	0	0	1	1	0	0	1	0	0	1	0	0	0	0	0	0	0	1
19	1	1	0	0	1	0	0	0	0	1	0	0	0	1	0	0	0	0	1	0
19	1	0	0	0	1	0	0	0	1	0	0	1	0	0	0	0	0	0	0	1
19	0	0	0	0	1	0	1	0	0	1	0	1	0	0	0	1	0	0	0	0
19	0	1	0	0	0	0	0	0	0	1	0	1	0	0	0	0	0	0	1	0
19	0	0	0	0	1	0	0	0	0	0	0	0	0	0	0	0	0	0	0	0
19	1	1	0	0	1	0	0	0	1	0	0	0	0	0	1	0	1	0	0	0
19	1	1	0	0	1	0	0	0	1	0	0	0	0	0	0	0	0	0	1	0
19	0	0	0	1	0	0	0	0	0	1	0	0	0	0	0	0	0	0	1	0
19	0	1	1	0	0	0	0	0	0	0	0	0	1	0	0	0	0	1	0	0
19	1	1	0	0	1	0	0	0	0	1	0	0	0	1	0	0	0	1	0	0
19	1	1	1	0	0	0	0	0	1	0	0	1	0	0	0	1	0	0	0	0
19	1	0	0	0	1	0	0	0	0	0	0	0	0	0	0	0	0	0	0	1
19	0	0	0	0	1	0	0	0	1	0	0	0	0	0	0	0	0	1	0	0
19	0	0	1	0	0	0	0	0	0	1	0	1	0	0	0	0	1	0	0	0
19	0	0	0	0	1	0	0	0	1	0	0	0	1	0	0	0	0	0	1	0
19	0	0	0	0	1	0	0	0	0	1	0	0	0	0	1	0	0	0	0	1
19	1	1	0	0	1	0	0	0	1	0	0	0	0	0	0	0	0	1	0	0
19	0	1	0	0	0	0	0	0	1	0	0	0	0	0	0	0	0	1	0	0
19	1	1	0	0	1	0	0	0	0	0	0	0	0	0	0	0	0	0	0	1
19	1	1	1	0	1	1	0	0	0	1	0	0	0	0	0	0	0	0	0	0
19	0	1	0	0	1	0	0	0	1	0	0	1	0	0	0	1	0	0	0	0
19	1	1	0	0	1	0	0	0	0	1	0	0	1	0	0	1	0	0	0	0
19	1	1	0	0	1	0	0	0	0	1	0	0	1	0	0	0	1	0	0	0
19	0	1	1	1	0	0	0	0	0	1	0	0	0	1	0	0	0	1	0	0
19	0	0	0	0	1	0	0	0	1	0	0	0	0	1	0	1	0	0	0	0
19	0	1	0	0	1	0	0	0	0	1	0	0	0	1	0	0	0	1	0	0
19	0	1	0	0	1	0	0	0	0	0	0	0	0	0	0	0	0	0	0	1
19	1	1	0	0	1	1	0	0	0	1	0	0	0	0	0	0	0	1	0	0
19	0	0	1	1	0	0	0	0	1	0	0	1	0	0	0	1	0	0	0	0
19	0	1	0	0	1	0	0	0	0	1	0	0	1	0	0	0	1	0	0	0
19	0	1	0	0	1	1	0	0	0	1	0	0	0	0	0	0	0	0	0	1
19	1	0	1	0	1	0	0	0	0	1	0	1	0	0	0	0	0	0	0	1
19	0	0	1	0	0	0	0	0	0	0	0	1	0	0	0	0	0	1	0	0
19	1	0	0	0	1	0	0	0	1	0	0	0	0	1	0	0	0	0	1	0
19	0	0	1	1	0	0	0	0	0	0	0	1	0	0	0	0	0	0	0	1
19	1	1	0	0	1	0	0	0	1	0	0	0	1	0	0	0	0	1	0	0
19	1	0	0	0	1	0	0	0	1	0	0	0	1	0	0	0	1	0	0	0
19	0	1	0	0	1	0	0	0	1	0	0	0	1	0	0	0	0	0	1	0
19	1	1	0	0	1	0	0	0	0	1	0	0	1	0	0	1	0	0	0	0
19	1	0	0	0	1	0	0	0	0	0	0	0	0	0	0	0	0	0	1	0
19	1	1	0	0	1	1	0	0	0	1	0	1	0	0	0	0	0	0	1	0
19	0	1	1	1	0	0	0	0	0	0	0	1	0	0	0	0	0	0	0	0
19	0	0	0	0	1	0	0	0	0	1	0	0	1	0	0	0	0	0	1	0
19	1	1	0	0	0	0	0	0	1	0	0	0	0	0	0	0	0	0	1	0
19	1	0	0	0	0	1	0	0	0	1	0	1	0	0	0	0	0	0	1	0
19	1	1	0	0	1	0	0	0	0	0	0	0	1	0	0	0	0	0	0	1
19	1	0	0	0	1	0	0	0	1	0	0	0	0	0	0	0	1	0	0	0
19	1	1	1	0	0	0	0	0	0	0	0	0	1	0	0	0	0	1	0	0
19	0	0	0	1	0	0	0	0	0	0	0	1	0	0	0	0	0	0	0	1
19	0	0	0	0	0	0	0	0	0	0	0	0	0	1	0	0	0	1	0	0
19	0	1	0	0	1	0	0	0	1	0	0	1	0	0	0	0	0	1	0	0
19	0	0	0	0	1	0	0	0	1	0	0	0	0	0	1	0	0	0	0	1
19	0	1	0	0	0	0	0	0	1	0	0	1	0	0	0	0	0	0	0	1
19	0	0	0	0	0	0	0	0	1	0	0	0	1	0	0	0	0	1	0	0
19	1	1	0	0	1	0	0	0	1	0	0	0	0	0	1	0	1	0	0	0
19	1	1	1	0	1	0	0	0	0	1	0	1	0	0	0	0	0	0	0	1
19	0	0	1	0	1	0	0	0	0	1	0	0	0	0	0	0	0	0	0	1
19	0	0	0	0	1	0	0	0	1	0	0	1	0	0	0	0	0	0	1	0
19	0	0	0	0	0	0	0	0	1	0	0	1	0	0	0	0	1	0	0	0
19	0	1	0	0	1	0	0	0	0	0	0	0	0	0	0	0	0	0	0	1
19	1	1	0	0	1	0	0	0	0	0	0	0	0	0	1	0	0	0	1	0
19	0	0	0	0	1	0	0	0	0	0	0	0	0	1	0	0	0	0	0	0
19	0	1	1	0	1	0	0	0	0	1	0	0	1	0	0	0	0	0	0	1
19	0	0	1	0	1	1	0	0	0	1	0	1	0	0	0	0	0	1	0	0
19	1	0	0	0	0	1	0	0	0	1	0	1	0	0	0	0	1	0	0	0
19	0	0	0	0	0	0	0	0	0	1	0	1	0	0	0	0	0	0	0	1
19	1	1	1	0	1	0	0	0	1	0	0	0	1	0	0	0	1	0	0	0
19	0	1	0	0	1	0	0	0	0	1	0	1	0	0	0	0	0	1	0	0
19	1	0	0	0	1	0	0	0	0	1	0	0	0	0	0	0	0	0	0	1
19	0	1	0	0	1	0	0	0	0	1	0	0	1	0	0	0	0	0	0	1
19	0	1	1	0	0	0	0	0	0	1	0	1	0	0	0	0	0	0	1	0
19	0	1	0	0	1	0	0	0	0	0	0	0	1	0	0	0	1	0	0	0
19	0	0	1	0	0	0	0	0	0	0	0	1	0	0	0	0	0	1	0	0
19	0	0	0	0	0	0	0	0	1	0	0	0	0	0	0	1	0	0	0	0
19	1	0	0	0	0	0	0	0	0	0	0	1	0	0	0	0	0	0	0	1
19	0	1	0	0	1	0	0	0	1	0	0	1	0	0	0	0	0	0	0	0
19	1	1	0	0	1	0	0	0	1	0	0	0	0	1	0	0	0	0	1	0
19	1	0	0	0	1	0	0	0	0	1	0	0	0	1	0	0	0	1	0	0
19	0	0	0	0	1	0	0	0	1	0	0	0	0	0	1	0	0	0	0	1
19	0	1	1	0	1	0	0	0	0	0	0	0	0	0	0	0	1	0	0	0
19	0	0	0	0	1	1	0	0	0	1	0	0	0	0	0	0	0	1	0	0
19	0	1	0	0	1	0	0	0	0	1	0	0	1	0	0	0	0	0	0	1
19	0	1	0	0	1	0	0	0	1	0	0	1	0	0	0	0	0	0	0	1
19	1	1	0	0	1	0	0	0	1	0	0	0	0	0	0	0	0	0	0	1
19	1	1	1	0	0	0	0	0	0	0	0	1	0	0	0	0	0	0	0	0
19	0	0	0	0	0	0	0	0	1	0	0	0	1	0	0	1	0	0	0	0
19	1	0	1	0	1	0	0	0	1	0	0	0	0	0	1	0	0	0	0	1
19	0	1	0	0	1	1	0	0	1	0	0	1	0	0	0	0	0	1	0	0
19	0	0	0	0	0	0	0	0	0	1	0	1	0	0	0	1	0	0	0	0
19	0	0	0	0	1	0	0	0	0	1	0	0	1	0	0	0	0	0	0	1
19	1	0	0	0	1	0	0	0	0	1	0	0	0	0	1	0	0	0	0	1
19	0	0	1	0	0	0	0	0	0	0	0	1	0	0	0	0	0	0	0	0
19	1	1	1	0	0	0	0	0	0	0	0	0	0	0	0	0	0	0	1	0
19	0	0	1	0	1	0	0	0	0	1	0	0	1	0	0	0	1	0	0	0
19	0	0	0	0	1	0	0	0	0	1	0	0	1	0	0	0	0	0	0	1
19	1	0	0	0	1	0	0	0	1	0	0	0	0	1	0	0	0	0	1	0
19	0	0	0	0	0	0	0	0	0	0	0	0	0	0	0	0	0	0	1	0
19	1	1	0	0	1	0	0	0	0	1	0	1	0	0	0	0	0	0	0	1
19	0	0	0	0	1	0	0	0	1	0	0	0	0	0	0	0	0	0	0	1
19	0	0	0	0	1	0	0	0	1	0	0	1	0	0	0	0	0	0	1	0
19	0	1	1	0	1	0	0	0	1	0	0	0	1	0	0	0	0	0	0	1
19	1	0	0	0	1	0	0	0	0	0	0	0	0	1	0	0	0	1	0	0
19	1	0	0	0	1	0	0	0	1	0	0	0	0	1	0	0	0	0	0	1
19	0	0	1	0	1	0	0	0	0	1	0	0	0	0	0	0	0	0	1	0
19	1	1	1	0	0	0	0	0	0	1	0	1	0	0	0	0	0	1	0	0
19	0	0	0	0	1	0	0	0	1	0	0	1	0	0	0	0	0	0	0	0
19	0	1	0	1	0	0	0	0	0	0	0	0	0	1	0	0	0	0	1	0
19	0	1	0	0	1	0	0	0	0	1	0	1	0	0	0	0	0	0	1	0
19	0	0	0	0	1	0	1	0	0	1	0	1	0	0	0	0	0	0	1	0
19	0	0	0	0	1	1	0	0	0	1	0	1	0	0	0	0	0	1	0	0
19	1	0	1	0	0	0	0	0	1	0	0	0	0	0	1	0	1	0	0	0
19	1	1	0	0	1	0	0	0	0	1	0	1	0	0	0	0	1	0	0	0
20	0	1	0	0	1	0	0	0	0	0	0	1	0	0	0	1	0	0	0	0
20	0	0	1	0	0	0	0	0	1	0	0	0	0	1	0	0	0	0	0	0
20	1	0	0	0	0	0	0	0	1	0	0	0	0	1	0	0	0	0	0	1
20	1	0	0	0	1	0	0	0	0	0	0	0	0	0	1	0	0	0	0	1
20	0	1	0	0	1	0	0	0	0	0	0	0	1	0	0	0	0	1	0	0
20	0	0	0	0	1	0	0	0	0	1	0	0	0	0	1	0	1	0	0	0
20	0	0	1	0	0	0	0	0	1	0	0	0	0	1	0	0	0	0	0	0
20	0	0	0	0	0	0	0	0	0	0	0	0	0	0	0	0	0	1	0	0
20	1	1	0	0	1	0	0	0	1	0	0	0	0	0	0	0	0	1	0	0
20	0	0	0	0	1	0	0	0	0	0	0	0	0	0	0	0	1	0	0	0
20	0	0	0	0	0	0	0	0	0	1	0	0	0	0	1	0	1	0	0	0
20	1	0	0	0	1	0	0	0	1	0	0	0	0	0	0	0	0	1	0	0
20	1	1	0	0	1	0	0	0	0	1	0	0	1	0	0	0	0	0	1	0
20	0	1	0	1	0	0	0	0	0	0	0	1	0	0	0	0	1	0	0	0
20	1	0	0	0	1	0	0	0	0	1	0	0	0	0	1	0	0	0	0	1
20	0	0	0	0	1	0	0	0	1	0	0	0	0	0	0	0	0	0	1	0
20	0	1	0	0	1	0	0	0	0	1	0	0	1	0	0	0	0	0	1	0
20	1	0	1	0	1	1	0	0	0	1	0	0	0	0	0	0	0	0	0	1
20	0	0	0	0	1	0	0	0	0	1	0	1	0	0	0	0	0	0	0	1
20	1	1	0	0	0	0	0	0	0	1	0	0	1	0	0	0	0	0	0	1
20	0	1	1	0	1	0	0	0	0	1	0	1	0	0	0	1	0	0	0	0
20	0	1	0	0	1	0	0	0	0	1	0	1	0	0	0	0	0	0	0	0
20	0	1	0	0	1	0	0	0	0	1	0	0	0	1	0	0	1	0	0	0
20	0	1	1	0	0	1	0	0	0	1	0	1	0	0	0	0	0	0	0	1
20	1	0	1	0	0	0	0	0	1	0	0	0	0	0	0	0	1	0	0	0
20	0	0	0	0	1	0	0	0	0	1	0	0	0	0	1	0	0	1	0	0
20	1	1	0	0	0	0	0	0	0	1	0	0	0	0	0	0	0	0	1	0
20	0	1	0	0	1	0	0	0	0	0	0	1	0	0	0	0	0	0	1	0
20	1	1	1	0	0	0	0	0	0	1	0	0	0	0	0	0	0	1	0	0
20	0	1	0	0	0	0	0	0	1	0	0	1	0	0	0	0	1	0	0	0
20	1	0	0	0	1	0	0	0	1	0	0	1	0	0	0	0	0	0	0	0
20	0	0	0	0	1	0	0	0	0	0	0	1	0	0	0	0	0	0	0	1
20	0	0	0	0	0	0	0	0	0	1	0	1	0	0	0	0	0	0	0	1
20	0	1	0	0	1	0	0	0	0	1	0	0	0	0	1	0	0	0	0	1
20	0	1	1	1	0	0	0	0	0	0	0	0	0	0	0	0	0	1	0	0
20	0	1	1	0	1	0	0	0	0	1	0	0	0	0	0	0	0	0	1	0
20	1	0	0	0	1	0	0	0	0	1	0	1	0	0	0	0	0	0	0	1
20	0	0	0	0	1	0	0	0	0	1	0	0	1	0	0	1	0	0	0	0
20	0	0	0	0	0	1	0	0	0	1	0	1	0	0	0	1	0	0	0	0
20	1	1	0	0	1	0	0	0	0	1	0	1	0	0	0	0	0	0	0	1
20	0	1	0	0	1	0	0	0	0	0	0	0	0	0	1	0	0	0	0	0
20	0	0	0	0	1	0	0	0	0	0	0	0	0	0	0	0	0	0	0	1
21	0	1	0	0	1	0	0	0	0	1	0	1	0	0	0	0	0	0	1	0
21	0	1	0	0	0	0	0	0	1	0	0	1	0	0	0	0	0	0	0	1
21	0	1	0	0	1	0	0	0	1	0	0	0	0	0	0	1	0	0	0	0
21	0	1	0	0	1	0	0	0	1	0	0	1	0	0	0	0	0	0	0	0
21	0	0	0	0	1	0	0	0	1	0	0	1	0	0	0	0	0	0	0	0
21	0	1	0	0	1	0	0	0	1	0	0	1	0	0	0	0	0	0	0	1
21	1	1	0	0	0	0	0	0	0	0	0	0	0	0	0	0	0	0	1	0
21	1	1	0	0	1	0	0	0	0	1	0	0	0	1	0	0	0	1	0	0
21	0	1	0	0	1	0	0	0	0	1	0	0	0	0	1	1	0	0	0	0
21	1	0	0	0	1	0	0	0	0	0	0	0	0	1	0	0	0	1	0	0
21	0	1	0	0	0	0	0	0	0	0	0	0	0	0	0	0	0	0	0	0
21	0	0	0	0	0	0	0	0	0	0	1	0	0	0	0	0	1	0	0	0
21	0	0	0	0	0	0	0	0	1	0	0	0	0	1	0	0	0	0	0	1
21	0	0	0	0	1	0	0	0	0	0	0	0	1	0	0	0	0	1	0	0
21	0	0	0	0	1	0	0	0	0	1	0	0	0	0	0	0	0	0	0	1
21	0	1	0	0	0	0	0	1	0	0	0	0	0	0	0	0	1	0	0	0
21	0	1	0	0	1	0	0	0	0	1	0	0	1	0	0	0	0	0	0	1
21	1	1	0	1	0	0	0	0	0	1	0	0	0	1	0	0	0	0	0	1
21	1	0	0	0	1	0	0	0	0	1	0	0	1	0	0	0	0	1	0	0
21	1	1	0	0	1	0	0	0	1	0	0	0	0	0	0	0	0	0	1	0
21	1	0	0	0	1	0	0	0	0	1	0	0	0	1	0	0	1	0	0	0
21	0	0	0	0	1	0	0	0	0	1	0	0	1	0	0	0	0	0	1	0
21	0	0	0	0	1	0	0	1	1	0	0	1	0	0	0	0	0	0	1	0
21	0	0	0	0	1	0	0	0	0	0	0	0	0	0	0	0	0	0	0	1
21	0	1	0	0	0	0	0	1	0	0	0	0	0	0	0	0	0	0	0	1
21	1	1	0	0	1	0	0	0	0	0	0	0	1	0	0	0	0	0	1	0
21	0	1	0	0	0	0	0	0	0	0	0	0	0	0	0	0	0	0	1	0
21	0	0	0	0	0	0	0	0	1	0	0	1	0	0	0	0	1	0	0	0
21	1	0	0	1	0	0	0	0	0	1	0	1	0	0	0	0	0	1	0	0
21	0	0	0	0	1	0	0	0	1	0	0	1	0	0	0	0	0	1	0	0
21	0	1	0	1	0	0	0	0	1	0	0	0	0	1	0	0	0	0	0	1
21	0	1	0	0	0	0	0	0	1	0	0	1	0	0	0	0	0	0	0	0
21	0	0	0	0	1	0	0	0	0	0	0	0	1	0	0	0	1	0	0	0
21	0	1	0	0	1	0	0	0	0	1	0	0	0	1	0	1	0	0	0	0
21	0	1	0	0	1	0	0	0	0	1	0	0	1	0	0	0	0	0	0	1
21	1	1	0	0	1	0	0	0	0	1	0	0	1	0	0	0	0	1	0	0
21	0	0	0	0	1	0	0	0	1	0	0	0	0	0	1	0	1	0	0	0
21	1	1	0	0	1	0	0	0	1	0	0	0	0	0	0	0	0	0	1	0
21	1	1	0	0	1	0	0	0	1	0	0	0	0	0	1	0	1	0	0	0
21	0	0	0	0	1	0	0	0	0	1	0	1	0	0	0	0	0	0	0	1
21	0	0	0	0	1	0	0	0	0	1	0	0	0	1	0	0	0	0	0	1
21	0	0	1	1	0	0	0	0	1	0	0	0	0	0	0	0	0	0	1	0
21	1	1	0	0	0	0	0	0	0	1	0	0	0	1	0	0	0	1	0	0
21	0	0	0	0	1	0	0	0	1	0	0	0	0	0	0	0	0	0	1	0
21	1	0	0	0	1	0	0	0	1	0	0	1	0	0	0	0	0	0	0	1
21	0	1	0	0	1	0	0	0	1	0	0	0	0	0	0	0	0	0	0	0
21	1	1	0	0	1	0	0	0	1	0	0	0	0	1	0	0	0	0	1	0
21	1	1	0	0	0	0	0	0	1	0	0	1	0	0	0	0	0	0	0	1
21	0	0	0	0	1	0	0	0	1	0	0	0	0	1	0	0	0	0	1	0
21	0	1	0	0	1	0	0	0	1	0	0	0	0	0	1	1	0	0	0	0
21	1	1	0	0	1	0	0	0	1	0	0	0	0	0	0	1	0	0	0	0
21	1	1	0	0	1	0	0	0	0	1	0	1	0	0	0	1	0	0	0	0
21	0	1	0	1	0	0	0	0	0	0	0	1	0	0	0	0	0	0	0	1
21	1	0	0	0	0	0	0	0	0	1	0	0	0	1	0	0	0	0	0	1
21	1	0	0	0	1	0	0	0	1	0	0	1	0	0	0	0	0	0	0	1
21	0	0	0	1	0	0	0	0	0	0	0	1	0	0	0	0	1	0	0	0
21	1	1	0	0	1	0	0	0	0	1	0	0	0	0	0	0	0	1	0	0
21	1	1	0	0	1	0	0	0	0	1	0	0	0	0	1	0	0	1	0	0
21	0	0	0	0	0	0	0	0	1	0	0	1	0	0	0	0	0	0	0	1
21	1	1	0	0	1	0	0	0	0	1	0	0	0	1	0	0	1	0	0	0
21	0	1	0	0	1	0	0	0	1	0	0	0	0	1	0	0	0	0	0	1
21	0	1	0	0	0	0	0	0	0	0	1	0	0	0	0	0	0	0	0	1
21	0	0	0	0	1	0	0	0	1	0	0	0	0	0	1	0	0	1	0	0
21	0	1	0	0	0	0	0	0	1	0	0	0	0	0	0	0	0	1	0	0
21	0	0	0	1	0	0	0	0	0	0	0	1	0	0	0	0	0	0	1	0
21	1	1	1	0	1	0	0	0	0	1	0	0	0	0	0	0	0	0	0	1
21	0	1	0	0	0	0	0	0	0	0	0	0	0	0	0	0	0	0	0	0
22	1	0	0	0	1	0	0	0	0	1	0	0	0	0	1	0	0	1	0	0
22	0	0	0	1	0	0	0	0	0	1	0	0	0	0	1	0	0	1	0	0
22	0	1	1	0	1	0	0	0	1	0	0	0	1	0	0	1	0	0	0	0
22	0	0	0	0	0	0	0	1	1	0	0	1	0	0	0	0	0	0	1	0
22	0	1	0	0	1	0	0	0	0	1	0	0	0	0	0	0	1	0	0	0
22	0	1	0	0	1	0	0	0	0	1	0	0	0	0	0	0	0	0	1	0
22	0	0	0	0	1	0	0	0	0	0	0	0	1	0	0	1	0	0	0	0
22	0	0	0	0	1	0	0	0	0	1	0	0	1	0	0	0	0	0	1	0
22	0	1	0	0	0	0	0	0	0	0	0	0	1	0	0	0	0	0	1	0
22	1	0	0	0	0	1	0	0	0	1	0	0	1	0	0	0	0	1	0	0
22	1	0	0	0	1	0	0	0	0	0	0	0	0	1	0	0	0	0	0	1
22	1	1	0	0	1	0	0	0	0	1	0	0	0	0	0	0	1	0	0	0
22	1	0	0	0	1	1	0	0	0	0	0	0	0	1	0	0	0	0	0	1
22	0	0	0	0	1	0	0	0	1	0	0	0	0	1	0	0	0	0	0	0
22	1	1	0	0	1	0	0	0	0	0	0	1	0	0	0	0	0	0	0	1
22	0	0	0	0	1	0	0	0	1	0	0	0	0	1	0	0	0	0	0	1
22	1	1	0	0	1	0	0	0	1	0	0	0	0	0	1	1	0	0	0	0
22	0	1	1	0	0	0	0	0	0	1	0	0	1	0	0	1	0	0	0	0
22	0	1	0	0	1	0	0	0	1	0	0	0	0	1	0	0	0	0	1	0
22	0	0	0	0	1	0	0	0	0	0	1	0	0	1	0	0	0	0	1	0
22	0	0	0	0	1	0	0	0	1	0	0	1	0	0	0	0	0	0	0	1
22	0	0	0	0	0	0	0	0	0	0	0	1	0	0	0	1	0	0	0	0
22	0	0	0	0	1	0	0	0	1	0	0	0	0	1	0	0	0	1	0	0
22	1	0	0	0	1	0	0	0	0	1	0	1	0	0	0	0	0	1	0	0
22	1	1	0	1	0	0	0	0	0	1	0	1	0	0	0	0	1	0	0	0
22	0	0	0	0	0	0	0	0	0	1	0	0	0	1	0	0	0	0	1	0
22	0	1	0	0	1	0	0	0	1	0	0	1	0	0	0	0	0	0	1	0
22	0	1	1	0	1	0	0	0	1	0	0	1	0	0	0	0	0	0	1	0
22	0	0	0	0	1	0	0	0	0	1	0	0	0	0	1	0	0	1	0	0
22	1	0	0	0	1	0	0	0	0	1	0	0	0	0	1	0	0	0	1	0
22	1	1	0	0	1	0	0	0	1	0	0	0	0	1	0	0	0	0	0	1
22	1	0	0	0	1	0	0	0	0	0	0	0	1	0	0	0	0	0	1	0
22	1	0	0	0	1	0	0	0	1	0	0	1	0	0	0	0	1	0	0	0
22	0	1	0	0	1	0	0	0	1	0	0	0	0	0	0	1	0	0	0	0
22	0	0	0	0	0	0	0	0	0	1	0	0	0	0	0	1	0	0	0	0
22	1	1	0	1	0	0	0	0	0	1	0	0	1	0	0	0	0	0	0	1
22	0	1	0	0	1	0	0	0	1	0	0	0	0	1	0	0	0	0	0	1
22	0	0	0	0	1	0	0	0	0	1	0	1	0	0	0	0	1	0	0	0
22	0	1	1	1	0	0	0	0	0	1	0	0	1	0	0	0	1	0	0	0
22	0	0	0	0	1	0	0	1	0	1	0	0	0	0	1	0	0	0	0	1
22	0	0	0	0	1	0	0	0	0	1	0	0	1	0	0	0	0	0	0	1
22	0	0	0	0	1	0	0	0	0	1	0	0	0	0	0	0	1	0	0	0
22	0	0	0	0	1	0	0	0	0	0	0	1	0	0	0	0	1	0	0	0
22	0	1	0	0	0	0	0	0	0	1	0	0	1	0	0	1	0	0	0	0
22	0	0	0	0	0	0	0	0	1	0	0	0	1	0	0	0	0	0	1	0
22	0	1	0	0	1	0	0	0	1	0	0	0	0	0	0	0	0	0	0	1
22	0	0	0	0	1	0	0	0	1	0	0	0	0	1	0	0	0	0	0	1
22	1	0	0	0	1	0	1	0	0	1	0	0	1	0	0	0	1	0	0	0
22	1	1	0	0	1	0	0	0	0	1	0	0	0	0	0	0	0	0	0	1
22	0	0	0	0	0	0	0	0	1	0	0	1	0	0	0	0	0	0	1	0
22	0	0	0	0	1	0	0	0	1	0	0	1	0	0	0	0	0	0	1	0
22	0	0	0	0	1	0	0	0	0	1	0	0	1	0	0	0	0	0	1	0
22	0	1	0	0	1	0	0	0	1	0	0	1	0	0	0	0	0	0	0	1
22	0	0	0	0	1	0	0	0	0	1	0	0	0	0	0	0	1	0	0	0
22	0	0	0	0	1	0	0	0	1	0	0	0	1	0	0	0	0	0	0	1
22	0	0	0	0	1	0	0	0	0	0	0	0	0	1	0	0	0	0	0	0
22	0	1	1	0	0	0	0	0	1	0	0	0	1	0	0	0	1	0	0	0
22	1	1	0	0	1	0	0	0	0	0	0	0	0	0	1	0	0	0	1	0
22	0	0	0	0	1	0	0	0	1	0	0	1	0	0	0	0	0	0	0	1
22	0	0	0	0	1	0	0	0	1	0	0	0	0	1	0	0	0	1	0	0
22	0	0	0	0	1	0	0	0	1	0	0	0	1	0	0	0	1	0	0	0
22	0	0	0	0	1	0	0	0	0	1	0	0	1	0	0	0	0	1	0	0
22	0	0	0	0	0	0	0	0	0	0	0	1	0	0	0	0	0	0	0	1
22	1	0	0	0	1	0	0	0	0	1	0	1	0	0	0	0	0	1	0	0
22	1	0	0	0	1	0	0	0	0	1	0	0	0	0	0	0	0	0	0	1
22	0	0	0	0	1	0	0	0	0	1	0	1	0	0	0	0	0	0	0	1
22	1	0	0	0	0	0	0	0	0	1	0	0	0	1	0	1	0	0	0	0
22	0	0	0	0	1	0	0	0	0	0	1	0	0	1	0	0	0	0	0	0
22	0	1	0	0	1	0	0	0	1	0	0	0	1	0	0	0	0	0	0	1
22	0	1	0	0	1	0	0	1	0	1	0	0	0	1	0	0	0	0	0	0
22	0	0	0	0	1	0	0	0	0	1	0	0	0	0	1	1	0	0	0	0
22	0	0	0	0	1	0	0	1	0	1	0	0	0	0	1	0	0	0	0	0
22	1	1	0	0	0	0	0	0	1	0	0	1	0	0	0	0	1	0	0	0
22	1	0	0	0	1	0	0	0	1	0	0	1	0	0	0	0	0	0	0	1
22	1	1	0	0	1	0	0	1	0	1	0	0	0	1	0	0	0	0	1	0
22	0	1	0	0	1	0	0	0	0	1	0	0	0	1	0	0	0	0	1	0
22	1	0	0	0	1	0	0	0	0	1	0	0	0	1	0	0	0	1	0	0
22	1	0	0	0	1	0	0	0	1	0	0	1	0	0	0	0	0	0	0	1
22	1	0	0	0	0	0	0	0	0	1	0	1	0	0	0	0	0	1	0	0
22	1	0	0	0	1	1	0	0	0	0	0	0	0	1	0	1	0	0	0	0
22	0	1	0	0	1	0	0	0	0	1	0	1	0	0	0	0	0	0	0	1
22	0	0	1	0	1	0	0	0	1	0	0	0	1	0	0	0	0	0	1	0
22	1	0	0	0	1	0	0	0	1	0	0	0	0	0	1	0	0	0	0	1
22	1	0	0	0	1	0	0	0	0	1	0	0	0	0	1	0	0	1	0	0
22	0	0	0	0	1	0	0	0	0	1	0	0	0	1	0	0	0	1	0	0
22	0	1	0	0	1	0	0	0	1	0	0	0	0	0	0	0	0	0	0	1
22	0	1	0	0	1	0	0	0	1	0	0	0	0	1	0	0	1	0	0	0
22	0	0	0	0	1	0	0	0	0	1	0	0	0	0	0	0	0	0	0	1
22	0	0	0	0	0	0	0	0	0	0	0	1	0	0	0	0	0	0	1	0
22	1	1	0	0	0	0	0	0	0	0	0	0	0	0	0	0	0	0	1	0
22	1	1	0	0	1	0	0	0	0	1	0	1	0	0	0	0	1	0	0	0
22	1	0	0	0	1	0	0	0	0	1	0	0	0	0	1	0	0	0	0	1
22	0	1	0	0	1	0	0	0	0	1	0	0	0	0	1	0	0	0	1	0
22	1	0	0	0	0	0	0	0	0	1	0	0	0	0	1	0	0	1	0	0
22	0	1	0	0	0	0	0	0	1	0	0	0	0	1	0	0	0	0	1	0
22	1	0	0	0	1	0	0	0	1	0	0	0	1	0	0	0	0	0	0	1
22	1	0	0	0	1	0	0	0	0	1	0	0	1	0	0	0	0	0	1	0
22	1	1	0	0	1	0	0	0	0	1	0	0	1	0	0	0	0	0	0	1
22	1	0	0	0	1	0	0	0	1	0	0	1	0	0	0	0	0	0	1	0
22	0	0	0	0	1	0	0	0	1	0	0	1	0	0	0	0	0	1	0	0
22	0	0	0	0	0	0	0	0	0	0	0	1	0	0	0	1	0	0	0	0
22	0	1	0	0	1	0	0	0	1	0	0	1	0	0	0	0	0	0	1	0
22	0	0	0	0	0	0	0	0	0	0	0	0	1	0	0	1	0	0	0	0
22	0	0	0	0	0	0	0	0	0	0	0	0	0	0	0	1	0	0	0	0
22	0	0	1	0	1	0	0	0	1	0	0	0	1	0	0	0	0	1	0	0
22	0	1	0	0	1	0	0	0	0	1	0	0	0	1	0	0	1	0	0	0
23	1	0	0	0	1	1	0	0	0	1	0	0	0	1	0	0	0	0	0	1
23	1	1	0	0	1	1	0	0	1	0	0	0	0	1	0	0	0	1	0	0
23	0	0	1	0	1	0	0	0	0	1	0	0	0	1	0	0	0	0	0	0
23	0	1	0	0	1	1	0	0	0	1	0	0	0	0	1	1	0	0	0	0
23	0	0	0	0	1	0	0	0	0	0	0	0	0	0	1	0	0	0	0	1
23	1	1	0	0	1	1	0	0	1	0	0	1	0	0	0	0	0	1	0	0
23	0	1	0	0	1	1	0	0	0	1	0	0	0	0	1	0	0	0	0	0
23	0	1	0	0	0	1	0	0	0	1	0	0	0	0	1	0	1	0	0	0
23	0	0	0	0	1	1	0	0	0	1	0	1	0	0	0	0	0	0	1	0
23	1	0	0	0	1	1	0	0	0	1	0	1	0	0	0	0	0	1	0	0
23	1	1	0	0	1	1	0	0	0	1	0	0	1	0	0	1	0	0	0	0
23	0	1	0	0	1	1	0	0	0	1	0	0	0	1	0	0	0	0	1	0
23	1	0	0	0	0	1	0	0	1	0	0	0	0	0	1	0	0	0	1	0
23	1	1	0	0	1	1	0	0	0	0	0	0	0	0	1	0	0	0	1	0
23	1	0	0	0	1	1	0	0	0	0	0	0	0	0	1	0	0	0	1	0
23	1	0	0	0	0	0	0	0	0	0	0	0	0	1	0	1	0	0	0	0
23	0	0	0	0	1	1	0	0	0	0	0	0	0	0	1	1	0	0	0	0
23	1	1	0	0	0	0	0	0	0	0	0	0	0	0	0	0	0	0	1	0
23	1	0	0	0	1	0	0	0	0	1	0	0	0	0	1	0	1	0	0	0
23	1	1	0	0	1	1	0	0	1	0	0	0	1	0	0	0	1	0	0	0
23	0	0	0	0	1	0	0	0	0	0	0	0	0	1	0	0	0	1	0	0
23	1	1	0	0	1	1	0	0	0	1	0	0	0	0	0	0	1	0	0	0
23	0	0	0	0	0	0	0	0	1	0	0	0	1	0	0	0	0	1	0	0
23	0	0	0	0	1	0	0	0	1	0	0	0	0	1	0	0	0	0	1	0
23	0	0	0	0	1	0	0	0	0	0	1	0	0	1	0	1	0	0	0	0
23	0	0	0	0	1	0	0	0	1	0	0	0	1	0	0	1	0	0	0	0
23	1	0	0	0	1	1	0	0	0	1	0	1	0	0	0	0	0	0	0	1
23	1	0	0	0	1	0	0	0	1	0	0	0	0	0	1	0	0	0	1	0
23	1	0	0	0	1	0	0	0	0	1	0	0	0	1	0	0	0	0	0	1
23	1	0	0	0	0	0	0	0	1	0	0	0	0	0	1	0	1	0	0	0
23	1	1	0	0	1	0	0	0	0	1	0	1	0	0	0	0	0	0	0	1
23	1	1	0	0	1	0	0	0	0	1	0	0	1	0	0	0	0	0	1	0
23	1	0	0	0	1	1	0	0	1	0	0	0	1	0	0	1	0	0	0	0
23	0	0	0	0	1	0	0	0	0	1	0	0	0	0	1	0	0	0	0	1
23	1	1	0	0	0	0	0	0	0	1	0	0	0	0	1	0	0	0	1	0
23	0	0	0	0	0	0	0	0	1	0	0	0	0	0	1	0	0	0	1	0
23	0	1	0	0	1	1	0	0	1	0	0	0	0	0	1	0	0	1	0	0
23	0	1	0	0	1	0	0	0	1	0	0	0	0	1	0	0	0	0	0	1
23	1	0	0	0	1	1	0	0	1	0	0	0	0	0	1	0	0	0	1	0
23	0	0	0	0	1	0	0	0	1	0	0	0	1	0	0	1	0	0	0	0
23	1	1	0	0	1	0	0	0	0	1	0	1	0	0	0	0	1	0	0	0
23	0	0	1	0	0	0	0	0	1	0	0	0	1	0	0	0	0	0	0	0
23	0	1	0	0	1	0	0	0	0	1	0	0	1	0	0	1	0	0	0	0
23	1	1	0	0	0	1	0	0	1	0	0	0	0	1	0	0	0	0	0	0
23	1	0	0	0	1	1	0	0	0	1	0	0	0	0	1	0	1	0	0	0
23	1	1	0	0	1	0	0	0	0	1	0	0	0	0	1	1	0	0	0	0
23	1	1	0	0	1	0	0	0	0	1	0	0	0	0	1	0	0	1	0	0
23	0	1	0	0	0	0	0	0	0	1	0	0	0	0	1	0	0	0	1	0
23	1	0	0	0	1	0	0	0	0	0	1	0	0	1	0	0	0	0	1	0
23	0	1	0	0	1	0	0	0	1	0	0	0	0	0	1	0	0	0	0	1
23	0	0	0	0	1	1	0	0	1	0	0	0	0	0	1	0	0	0	0	1
23	0	0	0	0	1	1	0	0	0	1	0	0	0	0	1	0	0	1	0	0
23	0	0	0	0	1	0	0	0	0	1	0	0	0	0	1	0	0	1	0	0
23	0	1	0	0	1	0	0	0	1	0	0	0	1	0	0	0	0	0	1	0
23	0	1	0	0	1	1	0	0	1	0	0	0	1	0	0	0	0	1	0	0
23	0	0	0	0	1	1	0	0	0	0	0	0	1	0	0	0	0	0	0	1
23	0	1	0	0	1	1	0	0	0	1	0	1	0	0	0	0	0	0	0	1
23	0	1	0	0	0	0	0	0	0	1	0	1	0	0	0	0	0	0	1	0
23	1	1	0	0	1	1	0	0	0	1	0	0	0	1	0	0	0	0	1	0
23	1	0	0	0	1	0	0	0	0	1	0	1	0	0	0	0	0	0	1	0
23	0	0	0	0	1	0	0	0	1	0	0	1	0	0	0	0	0	0	0	1
23	0	1	0	0	1	0	0	0	0	0	0	0	0	1	0	0	0	0	1	0
23	0	0	0	0	0	0	0	0	0	1	0	0	1	0	0	0	0	0	1	0
23	0	1	0	0	1	0	0	0	0	0	0	1	0	0	0	0	0	0	1	0
23	0	0	0	0	1	0	0	0	1	0	0	1	0	0	0	0	0	0	0	0
23	1	0	0	0	1	1	0	0	0	1	0	0	0	0	1	0	0	1	0	0
23	0	1	0	0	1	0	0	0	0	1	0	1	0	0	0	0	0	0	0	1
23	0	1	0	0	1	0	0	0	0	0	0	0	0	1	0	0	0	1	0	0
23	1	0	0	0	1	0	0	0	0	1	0	1	0	0	0	0	0	0	1	0
23	0	1	0	0	1	1	0	0	0	0	0	0	1	0	0	0	1	0	0	0
23	1	1	0	0	1	0	0	0	0	1	0	0	0	1	0	0	0	1	0	0
23	1	1	0	0	0	0	0	0	0	1	0	0	0	0	1	0	0	0	1	0
23	1	1	0	0	0	0	0	0	0	0	0	0	0	1	0	0	0	0	1	0
23	0	0	0	0	1	0	0	0	0	1	0	0	0	0	1	0	1	0	0	0
23	0	0	0	0	1	1	0	0	1	0	0	0	0	0	1	0	0	0	0	0
23	0	1	0	0	1	0	0	0	0	1	0	1	0	0	0	0	0	0	0	1
23	1	0	0	0	1	1	0	0	1	0	0	0	0	0	1	0	0	1	0	0
23	1	1	0	0	1	0	0	0	0	0	0	0	0	0	1	0	0	1	0	0
23	1	1	0	0	1	0	0	0	1	0	0	0	0	0	1	0	0	0	1	0
23	0	1	0	0	1	1	0	0	0	0	0	1	0	0	0	0	0	0	1	0
23	0	1	0	0	1	1	0	0	1	0	0	0	1	0	0	0	0	1	0	0
23	1	1	0	0	1	0	0	0	0	1	0	0	1	0	0	0	0	0	1	0
23	0	1	0	0	1	0	0	0	1	0	0	0	0	1	0	0	0	0	1	0
23	1	1	0	0	1	0	0	0	0	0	0	0	1	0	0	0	0	0	1	0
23	1	1	0	0	1	1	0	0	0	1	0	0	0	1	0	0	1	0	0	0
23	1	1	0	0	1	0	0	0	0	0	0	1	0	0	0	0	0	0	0	1
23	1	0	0	0	0	1	0	0	0	1	0	0	0	0	1	0	0	0	0	1
23	1	1	0	0	0	1	0	0	0	1	0	0	0	0	1	0	0	0	1	0
23	0	0	0	0	1	0	0	0	0	1	0	1	0	0	0	0	0	0	1	0
23	1	1	0	0	0	1	0	0	0	1	0	0	0	1	0	0	0	0	0	1
23	0	1	0	0	0	0	0	0	0	1	0	0	0	0	1	0	1	0	0	0
23	0	0	0	0	1	0	0	0	0	1	0	1	0	0	0	1	0	0	0	0
23	0	0	0	0	1	1	0	0	1	0	0	0	0	0	1	0	1	0	0	0
23	1	1	0	0	1	1	0	0	0	1	0	0	1	0	0	0	0	0	1	0
23	0	0	0	0	0	0	0	0	1	0	0	0	0	0	1	0	1	0	0	0
23	1	0	0	0	1	0	0	0	0	1	0	0	0	0	1	0	0	1	0	0
23	0	0	0	0	1	1	0	0	1	0	0	0	1	0	0	0	0	0	0	1
23	1	0	0	0	1	0	0	0	0	1	0	0	1	0	0	0	0	0	0	1
23	0	0	0	0	1	1	0	0	0	0	0	0	1	0	0	0	0	0	0	1
23	1	1	0	0	1	1	0	0	0	1	0	0	1	0	0	0	0	0	1	0
23	1	0	0	0	1	1	0	0	1	0	0	0	1	0	0	0	0	1	0	0
23	1	0	0	0	1	1	0	0	0	1	0	0	0	0	0	0	0	0	1	0
23	0	0	0	0	1	1	0	0	1	0	0	0	0	0	1	0	0	0	1	0
23	1	1	0	0	1	1	0	0	1	0	0	1	0	0	0	0	0	0	1	0
23	1	0	0	0	1	0	0	0	0	1	0	1	0	0	0	0	0	0	1	0
23	1	0	0	0	1	0	0	0	0	1	0	0	0	0	1	0	1	0	0	0
23	1	1	0	0	0	0	0	0	0	0	0	0	0	0	1	0	0	1	0	0
23	1	1	0	0	1	0	0	0	0	1	0	0	0	1	0	0	0	1	0	0
23	1	1	0	0	0	0	0	0	0	0	0	0	0	0	1	0	0	0	0	0
23	0	0	0	0	0	0	0	0	0	1	0	0	0	0	1	1	0	0	0	0
23	0	0	0	0	1	1	0	0	1	0	0	0	0	0	1	0	0	0	0	1
23	1	1	0	0	0	0	0	0	0	1	0	0	0	0	1	0	0	0	0	1
23	1	1	0	0	1	1	0	0	0	1	0	0	0	0	1	0	0	0	0	1
23	0	1	0	0	1	0	0	1	0	1	0	1	0	0	0	0	0	0	0	1
23	0	0	0	0	1	0	0	0	0	1	0	0	1	0	0	0	0	0	0	1
23	1	0	0	0	1	1	0	0	0	0	0	1	0	0	0	0	0	1	0	0
23	1	1	0	0	1	0	0	0	1	0	0	0	0	0	1	0	1	0	0	0
23	1	1	0	0	1	1	0	0	1	0	0	0	1	0	0	0	1	0	0	0
23	1	0	0	0	1	0	0	0	0	1	0	1	0	0	0	0	0	0	1	0
23	1	0	0	0	1	0	0	0	0	0	0	1	0	0	0	0	0	0	0	1
23	0	1	0	0	0	1	0	0	0	1	0	0	0	1	0	0	0	0	1	0
23	1	1	0	0	1	1	0	0	0	1	0	0	0	1	0	0	1	0	0	0
23	0	0	0	0	1	0	0	0	1	0	0	0	0	0	1	1	0	0	0	0
23	0	0	0	0	1	1	0	0	0	1	0	0	0	1	0	0	0	0	0	1
23	1	0	0	0	0	0	0	0	1	0	0	1	0	0	0	0	0	0	1	0
23	0	1	0	0	1	1	0	0	1	0	0	0	0	0	1	0	0	0	0	0
23	0	1	0	0	1	0	0	0	0	1	0	0	0	0	0	0	0	1	0	0
23	0	1	0	0	0	0	0	0	1	0	0	1	0	0	0	1	0	0	0	0
23	0	1	0	0	1	0	0	0	0	1	0	1	0	0	0	0	1	0	0	0
23	1	0	0	0	1	1	0	0	1	0	0	0	0	0	1	0	0	0	0	1
23	1	0	0	0	0	0	0	0	1	0	0	0	0	0	1	0	0	0	0	1
23	0	0	0	0	1	0	0	0	0	1	0	0	1	0	0	0	0	0	0	1
23	0	1	0	0	0	0	0	0	0	1	0	0	0	1	0	0	0	0	0	0
23	1	1	0	0	1	1	0	0	0	0	0	0	1	0	0	0	0	1	0	0
23	1	0	0	0	1	0	0	0	0	1	0	0	0	0	1	0	0	0	0	1
23	1	1	0	0	1	0	0	0	0	1	0	0	0	1	0	0	0	0	1	0
23	1	1	0	0	1	1	0	0	0	1	0	0	1	0	0	0	0	0	1	0
23	1	0	0	0	1	0	0	0	0	1	0	0	1	0	0	0	0	0	1	0
23	0	0	0	0	0	0	0	0	1	0	0	0	1	0	0	0	0	1	0	0
23	0	1	0	0	1	1	0	0	0	1	0	0	0	0	1	0	0	0	0	1
23	1	0	0	0	0	0	0	0	0	1	0	0	0	0	1	0	1	0	0	0
23	0	0	0	0	1	1	0	0	0	0	0	0	1	0	0	1	0	0	0	0
23	1	0	0	0	1	1	0	0	1	0	0	0	0	1	0	0	0	1	0	0
23	0	0	0	0	1	1	0	0	0	1	0	0	0	1	0	1	0	0	0	0
23	0	1	0	0	1	1	0	0	0	1	0	0	0	0	1	0	0	0	0	0
23	0	0	0	0	0	0	0	0	0	1	0	0	0	1	0	0	0	0	1	0
23	0	0	0	0	1	0	0	0	0	0	0	0	0	0	1	0	1	0	0	0
23	0	0	0	0	1	1	0	0	0	1	0	0	1	0	0	0	0	0	0	0
23	1	0	0	0	1	1	0	0	0	1	0	0	0	0	1	0	0	1	0	0
23	1	0	0	0	1	1	0	0	1	0	0	0	0	0	1	0	1	0	0	0
23	0	0	1	0	0	0	0	0	0	1	0	0	0	1	0	0	0	0	0	1
23	1	0	0	0	1	0	0	0	1	0	0	0	1	0	0	0	0	0	1	0
23	0	1	0	0	0	1	0	0	1	0	0	0	0	1	0	0	1	0	0	0
23	0	0	0	0	1	0	0	0	0	1	0	0	0	1	0	0	0	0	0	1
23	0	0	0	0	1	0	0	0	1	0	0	0	1	0	0	0	0	0	1	0
23	1	1	0	0	1	0	0	0	0	1	0	0	0	0	1	0	0	0	1	0
23	0	0	0	0	1	0	0	0	0	1	0	0	1	0	0	0	0	0	0	0
23	0	0	0	0	0	1	0	0	1	0	0	0	0	0	1	0	0	0	0	0
23	1	1	0	0	1	1	0	0	1	0	0	1	0	0	0	0	0	1	0	0
23	1	0	0	0	1	1	0	0	0	1	0	0	0	1	0	0	1	0	0	0
24	1	0	0	0	1	0	0	0	1	0	0	1	0	0	0	0	1	0	0	0
24	1	1	0	0	1	0	0	0	1	0	0	0	0	0	1	0	0	0	0	1
24	0	0	0	0	1	0	0	0	0	1	0	0	0	1	0	0	0	0	0	1
24	1	0	0	0	1	0	0	0	1	0	0	0	0	0	1	0	0	0	0	1
24	1	0	0	0	0	0	0	0	1	0	0	0	0	1	0	0	0	0	0	1
24	0	1	0	0	1	0	0	0	1	0	0	1	0	0	0	0	0	0	0	1
24	1	1	0	0	0	0	0	0	0	1	0	0	0	1	0	0	0	0	0	1
24	1	1	0	0	1	0	0	0	0	1	0	0	1	0	0	1	0	0	0	0
24	1	0	0	0	0	1	0	0	0	1	0	0	0	1	0	0	1	0	0	0
24	1	1	0	0	1	1	0	0	0	1	0	0	0	0	1	0	1	0	0	0
24	1	1	1	0	1	0	0	0	0	0	0	0	0	0	0	0	1	0	0	0
24	0	1	0	0	1	0	0	0	0	0	0	0	0	0	0	1	0	0	0	0
24	0	1	0	0	0	0	0	0	0	1	0	0	0	0	1	1	0	0	0	0
24	1	1	0	0	1	0	0	0	0	1	0	0	0	0	1	0	0	0	0	1
24	0	0	0	0	1	0	0	0	1	0	0	0	0	0	1	0	0	1	0	0
24	0	0	0	0	0	0	0	0	1	0	0	0	0	0	1	0	1	0	0	0
24	1	0	0	0	0	0	0	0	1	0	0	0	1	0	0	0	0	0	0	1
24	1	1	1	0	0	0	0	0	0	1	0	0	0	0	1	0	0	0	0	0
24	0	1	0	0	1	1	0	0	1	0	0	0	0	0	1	1	0	0	0	0
24	0	1	0	0	1	0	0	1	0	1	0	0	1	0	0	0	0	0	0	1
24	1	1	0	0	1	0	0	0	1	0	0	0	0	1	0	0	0	1	0	0
24	1	0	0	0	0	0	0	0	1	0	0	0	0	0	1	0	1	0	0	0
24	1	1	0	0	1	0	0	0	0	0	0	0	0	0	0	0	0	1	0	0
24	1	0	0	0	1	1	0	0	0	1	0	0	1	0	0	0	0	0	1	0
24	0	1	0	0	1	0	0	0	1	0	0	0	0	0	0	0	0	0	0	0
24	1	1	0	0	0	0	0	0	1	0	0	0	0	1	0	0	1	0	0	0
24	1	1	0	0	1	0	0	0	1	0	0	1	0	0	0	0	0	0	1	0
24	0	1	0	0	1	0	0	0	1	0	0	0	0	1	0	0	1	0	0	0
24	0	0	0	0	1	0	0	0	0	1	0	0	1	0	0	0	0	1	0	0
24	0	1	0	0	1	0	0	0	1	0	0	0	0	0	1	0	0	0	0	1
24	1	1	0	0	1	0	0	0	0	0	0	0	1	0	0	0	0	0	0	1
24	1	1	0	0	1	0	0	0	0	1	0	0	0	0	1	0	0	0	0	1
24	1	1	0	0	1	1	0	0	1	0	0	0	0	0	1	0	0	1	0	0
24	0	0	0	0	1	0	0	0	1	0	0	0	1	0	0	1	0	0	0	0
24	0	1	0	0	1	0	0	0	1	0	0	0	0	0	1	0	1	0	0	0
24	0	0	0	0	1	0	0	0	0	1	0	0	0	0	1	1	0	0	0	0
24	1	0	0	0	1	0	0	0	0	0	0	1	0	0	0	0	0	0	1	0
24	0	0	0	0	1	0	0	1	0	1	0	1	0	0	0	0	0	0	0	1
24	0	0	0	0	1	0	0	0	0	1	0	0	0	0	1	1	0	0	0	0
24	0	0	1	0	0	0	0	0	0	1	0	0	1	0	0	0	0	0	0	0
24	1	1	0	0	1	0	0	0	0	0	0	0	1	0	0	0	1	0	0	0
24	0	0	0	0	1	1	0	0	1	0	0	1	0	0	0	0	0	0	0	0
24	0	1	0	0	1	0	0	0	1	0	0	0	0	0	0	0	0	0	0	1
24	0	0	0	0	1	1	0	0	1	0	0	1	0	0	0	0	0	0	0	1
24	1	1	0	0	1	1	0	0	0	1	0	0	0	0	1	0	0	0	1	0
24	0	0	0	0	1	1	0	0	0	1	0	0	0	0	0	0	0	0	0	1
24	1	0	0	0	1	1	0	0	0	1	0	0	0	0	1	0	0	0	0	1
24	1	0	0	0	1	0	0	0	0	0	0	1	0	0	0	0	0	0	1	0
24	0	0	0	0	1	0	0	0	0	1	0	0	0	0	1	0	1	0	0	0
24	0	0	0	0	1	0	0	0	0	1	0	0	0	0	1	0	0	0	0	0
24	1	0	0	0	1	0	0	0	0	1	0	0	0	0	1	0	0	1	0	0
24	1	1	0	0	1	1	0	0	0	1	0	0	1	0	0	0	1	0	0	0
24	0	1	0	0	1	1	0	0	1	0	0	0	0	0	1	0	0	0	0	1
24	1	0	0	0	1	0	0	0	0	1	0	0	0	0	1	0	0	0	0	1
24	0	0	0	0	0	0	0	0	1	0	0	0	0	1	0	0	0	0	0	1
24	1	1	0	0	1	0	0	0	0	1	0	0	0	1	0	1	0	0	0	0
24	1	0	0	0	1	0	0	0	0	1	0	0	0	0	1	0	0	0	0	1
24	0	1	0	0	1	0	0	0	0	1	0	0	0	0	1	0	0	0	1	0
24	0	0	0	0	0	0	0	0	0	1	0	0	1	0	0	0	1	0	0	0
24	1	1	0	0	0	0	0	0	0	1	0	0	0	0	1	1	0	0	0	0
24	0	0	0	0	1	0	0	0	1	0	0	0	1	0	0	0	0	0	1	0
24	1	0	0	1	0	0	0	0	0	1	0	0	0	0	1	1	0	0	0	0
24	1	0	0	0	1	0	0	0	0	1	0	0	1	0	0	0	0	0	1	0
24	0	0	0	0	1	0	0	0	0	1	0	0	0	0	1	0	0	0	0	1
24	0	1	0	0	1	1	0	0	0	1	0	0	0	0	1	0	0	1	0	0
24	0	1	0	0	1	1	0	0	0	1	0	0	0	0	1	0	0	0	1	0
24	1	0	0	0	1	1	0	0	0	1	0	0	1	0	0	0	0	0	0	1
24	0	0	0	0	1	1	0	0	0	1	0	0	0	0	1	0	1	0	0	0
24	1	0	0	0	1	0	0	0	0	0	0	1	0	0	0	0	0	1	0	0
24	1	1	0	0	1	0	0	0	1	0	0	0	0	0	1	0	0	1	0	0
24	1	0	0	0	1	0	0	0	1	0	0	1	0	0	0	0	0	0	0	1
24	0	1	0	0	1	0	0	0	0	1	0	0	0	0	1	1	0	0	0	0
24	1	1	0	0	1	1	0	0	0	1	0	0	1	0	0	0	0	1	0	0
24	1	0	0	1	0	0	0	0	0	1	0	0	0	0	1	0	0	0	0	1
24	1	1	0	0	1	0	0	0	0	1	0	0	0	0	1	0	1	0	0	0
24	1	0	0	0	0	0	0	0	0	1	0	0	0	0	1	0	1	0	0	0
24	1	0	0	0	1	0	0	0	0	1	0	0	0	0	1	0	0	0	0	1
24	1	1	0	0	1	0	0	0	0	1	0	0	0	0	1	0	0	1	0	0
24	1	1	0	0	1	1	0	0	0	1	0	0	0	0	1	0	1	0	0	0
24	0	0	0	0	0	0	0	0	0	1	0	0	0	1	0	0	0	1	0	0
24	1	0	0	0	1	1	0	0	0	1	0	0	0	1	0	0	0	1	0	0
24	0	0	0	0	1	0	0	0	0	0	0	0	0	0	1	0	0	0	0	1
24	1	1	0	0	0	0	0	0	0	1	0	0	1	0	0	0	0	0	0	1
24	0	0	0	0	1	0	0	0	1	0	0	0	0	0	1	1	0	0	0	0
24	0	0	0	0	1	0	0	0	0	1	0	0	0	0	1	1	0	0	0	0
24	0	0	0	0	1	0	0	0	0	0	0	0	0	1	0	0	0	1	0	0
24	0	0	0	0	0	0	0	0	1	0	0	0	0	0	0	0	1	0	0	0
24	0	1	0	0	0	0	0	0	0	1	0	0	0	1	0	0	1	0	0	0
24	0	0	0	0	1	0	0	0	0	1	0	0	0	0	1	0	0	1	0	0
24	1	0	0	0	1	0	0	0	0	0	0	0	0	1	0	0	0	0	1	0
24	0	0	0	0	1	0	0	0	1	0	0	1	0	0	0	0	0	0	0	1
24	1	0	0	0	0	0	0	0	1	0	0	0	0	0	1	0	0	0	0	1
24	0	1	0	0	0	0	0	1	1	0	0	0	0	0	1	0	0	1	0	0
24	0	1	0	0	1	1	0	0	0	1	0	0	0	0	0	0	1	0	0	0
24	0	1	0	0	1	0	0	0	0	0	0	0	0	0	1	0	0	0	1	0
24	0	1	0	0	1	0	0	0	0	1	0	0	0	0	1	0	0	0	0	1
25	1	0	0	0	1	1	0	0	0	1	0	0	0	0	1	0	0	0	0	1
25	1	0	0	0	1	0	0	0	0	0	0	0	0	1	0	0	0	0	1	0
25	0	1	0	0	1	0	0	0	0	0	0	0	0	0	1	0	0	0	1	0
25	1	0	0	0	1	1	0	0	0	1	0	0	0	0	1	0	1	0	0	0
25	0	0	0	0	1	1	0	0	1	0	0	0	0	1	0	0	1	0	0	0
25	1	1	0	0	1	1	0	0	0	1	0	0	0	1	0	0	0	0	1	0
25	1	1	0	0	1	0	0	0	1	0	0	0	0	1	0	0	1	0	0	0
25	0	0	0	0	1	0	0	0	1	0	0	0	0	1	0	0	0	0	0	1
25	1	0	0	0	1	0	0	0	1	0	0	0	1	0	0	0	1	0	0	0
25	1	1	0	0	1	1	0	0	1	0	0	0	0	0	1	0	0	1	0	0
25	1	0	1	0	1	0	0	0	1	0	0	0	1	0	0	0	0	0	1	0
25	1	0	0	0	1	0	0	0	0	1	0	0	0	0	1	0	0	1	0	0
25	1	1	0	0	1	1	0	0	1	0	0	0	1	0	0	0	0	0	1	0
25	0	0	0	0	1	0	0	0	0	1	0	1	0	0	0	0	0	0	0	0
25	1	0	0	0	0	0	0	0	0	0	0	0	0	1	0	0	0	1	0	0
25	0	1	0	0	1	0	0	0	0	0	0	1	0	0	0	0	0	0	0	0
25	1	0	0	0	0	0	0	0	0	0	0	0	0	0	1	0	0	0	1	0
25	1	0	0	0	0	0	0	0	0	1	0	0	0	0	1	0	1	0	0	0
25	1	0	0	0	1	0	0	1	0	1	0	0	0	0	1	0	0	0	1	0
25	0	0	0	0	1	1	0	0	1	0	0	0	0	0	1	0	0	0	0	1
25	0	1	0	0	1	0	0	0	0	0	0	0	0	1	0	0	0	0	0	0
25	1	1	0	0	0	0	0	0	1	0	0	0	0	0	1	0	0	1	0	0
25	1	0	0	0	0	0	0	0	1	0	0	0	0	1	0	0	0	1	0	0
25	0	1	0	0	0	0	0	0	0	0	0	0	0	0	1	0	1	0	0	0
25	1	0	0	0	1	0	0	0	1	0	0	0	0	1	0	0	0	0	0	1
25	0	1	0	0	1	0	0	0	1	0	0	0	0	0	1	0	0	0	0	0
25	0	1	0	0	1	0	0	0	1	0	0	0	0	0	1	0	1	0	0	0
25	1	1	0	0	1	0	0	0	0	1	0	0	0	1	0	0	1	0	0	0
25	1	0	0	0	1	0	0	0	1	0	0	0	0	0	1	0	0	1	0	0
25	1	0	0	0	0	0	0	0	1	0	0	0	0	1	0	0	1	0	0	0
25	0	1	0	0	1	0	0	0	1	0	0	0	0	1	0	0	0	0	0	1
25	0	1	0	0	1	1	0	0	1	0	0	0	0	0	1	1	0	0	0	0
25	0	1	0	0	1	0	0	0	1	0	0	0	0	0	1	0	0	0	0	0
25	1	1	0	0	0	0	0	0	1	0	0	0	0	0	1	0	0	0	0	0
25	0	1	0	0	1	1	0	0	0	1	0	0	1	0	0	0	0	1	0	0
25	1	0	0	0	1	0	0	1	0	0	0	0	0	0	1	0	1	0	0	0
25	1	0	0	0	1	0	0	0	0	0	0	0	0	0	1	0	0	1	0	0
25	0	0	0	0	1	0	0	0	0	0	0	0	0	0	1	1	0	0	0	0
25	1	0	0	0	1	0	0	0	0	0	0	1	0	0	0	0	0	0	0	1
25	0	1	0	0	1	0	0	0	0	0	0	0	0	0	0	1	0	0	0	0
25	1	1	0	0	0	1	0	0	1	0	0	1	0	0	0	1	0	0	0	0
25	1	1	0	0	1	0	0	1	0	1	0	0	0	0	1	0	1	0	0	0
25	1	0	0	0	1	0	0	0	0	1	0	0	1	0	0	0	1	0	0	0
25	1	1	0	0	0	0	0	0	0	0	0	0	1	0	0	0	0	0	0	1
25	1	0	0	0	1	0	0	0	1	0	0	0	0	0	1	0	0	1	0	0
25	0	0	0	0	1	0	0	0	0	1	0	0	0	1	0	0	1	0	0	0
25	0	0	0	0	1	1	0	0	1	0	0	0	0	1	0	0	1	0	0	0
25	1	0	0	0	1	0	0	0	0	1	0	0	0	1	0	0	0	1	0	0
25	0	0	0	0	0	0	0	0	1	0	0	0	1	0	0	0	0	1	0	0
25	1	0	0	0	0	1	0	0	1	0	0	1	0	0	0	0	0	0	0	0
25	1	0	0	0	1	0	0	0	1	0	0	0	0	0	1	0	0	0	0	1
25	0	1	0	0	1	0	0	0	0	1	0	1	0	0	0	0	0	0	1	0
25	1	1	0	0	1	0	0	0	1	0	0	0	0	1	0	0	0	0	1	0
25	1	1	0	0	1	0	0	0	1	0	0	0	0	1	0	0	0	1	0	0
25	1	0	0	0	0	0	0	0	0	1	0	0	0	0	1	0	0	1	0	0
25	0	0	0	0	1	0	0	0	0	0	0	0	0	1	0	0	0	0	0	0
25	1	1	0	0	1	0	0	0	0	1	0	0	0	0	0	0	0	0	0	1
25	0	0	0	0	1	1	0	0	1	0	0	0	0	0	1	0	1	0	0	0
25	1	1	0	0	1	0	0	0	0	1	0	0	0	1	0	1	0	0	0	0
25	0	0	0	0	1	0	0	0	0	1	0	0	0	0	1	0	1	0	0	0
25	1	1	0	0	1	0	0	0	1	0	0	0	0	1	0	0	0	1	0	0
25	1	0	0	0	1	0	0	1	0	1	0	1	0	0	0	0	0	0	0	1
25	1	1	0	0	1	0	0	0	1	0	0	0	0	0	1	0	0	1	0	0
25	1	0	0	0	1	0	0	0	1	0	0	0	0	1	0	0	0	0	0	1
25	0	1	0	0	1	1	0	0	1	0	0	0	0	0	1	0	0	0	0	1
25	0	1	0	0	1	0	0	0	1	0	0	0	0	0	1	0	0	0	0	1
25	1	1	0	0	0	0	0	0	1	0	0	0	0	0	1	0	0	1	0	0
25	1	1	0	0	1	0	0	0	0	1	0	0	0	0	0	0	1	0	0	0
25	1	1	0	0	1	0	0	1	0	0	0	0	0	0	1	0	0	0	0	1
26	0	0	0	0	1	0	0	0	0	1	0	0	1	0	0	0	1	0	0	0
26	1	1	0	0	1	1	0	0	0	0	0	0	0	1	0	0	0	1	0	0
26	0	1	0	0	0	1	0	0	0	1	0	0	0	0	1	0	0	0	0	1
26	0	0	0	0	1	1	0	0	0	1	0	0	1	0	0	1	0	0	0	0
26	1	1	0	0	1	1	0	0	0	0	1	0	1	0	0	0	0	1	0	0
26	0	0	0	0	1	0	0	0	0	1	0	0	0	0	0	0	0	0	0	0
26	1	0	0	0	1	1	0	0	0	1	0	0	1	0	0	0	0	0	0	1
26	1	1	0	0	1	0	0	0	0	0	0	0	1	0	0	0	0	0	1	0
26	1	0	0	0	1	1	0	0	0	1	0	1	0	0	0	0	0	1	0	0
26	0	0	0	0	1	1	0	0	0	0	0	0	0	0	0	0	0	0	1	0
26	1	1	0	0	1	0	0	0	0	1	0	0	0	0	1	0	0	0	0	1
26	0	1	0	0	1	0	0	0	0	1	0	0	1	0	0	0	0	1	0	0
26	0	0	0	0	0	0	1	0	0	0	0	1	0	0	0	0	1	0	0	0
26	0	0	0	0	0	1	0	0	0	0	0	0	0	1	0	0	0	0	1	0
26	0	0	0	0	0	0	0	0	1	0	0	0	0	0	1	0	0	0	1	0
26	1	1	0	0	1	0	0	0	0	1	0	0	0	0	1	0	0	0	1	0
26	0	0	0	0	0	0	0	0	0	1	0	0	0	1	0	0	1	0	0	0
26	0	1	0	0	1	0	0	0	0	1	0	0	0	0	1	0	0	1	0	0
26	1	1	0	0	1	0	0	1	0	0	0	0	0	0	0	0	1	0	0	0
26	0	1	0	0	1	1	0	0	0	1	0	0	0	0	1	1	0	0	0	0
26	0	0	0	0	1	1	0	0	0	1	0	0	1	0	0	0	1	0	0	0
26	0	0	0	0	1	0	0	0	0	1	0	0	0	0	1	0	0	0	0	1
26	1	1	0	0	1	1	0	0	0	1	0	1	0	0	0	0	0	1	0	0
26	1	0	1	0	1	1	0	0	0	1	0	0	0	0	0	0	0	0	1	0
26	1	1	0	0	1	1	0	0	0	1	0	0	0	1	0	0	1	0	0	0
26	1	1	0	0	0	0	0	0	1	0	0	0	1	0	0	1	0	0	0	0
26	1	0	0	0	1	0	0	0	1	0	0	0	1	0	0	0	0	0	1	0
26	0	0	0	0	1	0	0	0	0	1	0	0	1	0	0	0	1	0	0	0
26	1	1	0	0	1	1	0	0	0	1	0	0	0	0	1	0	1	0	0	0
26	1	0	0	0	1	0	0	0	0	1	0	0	0	0	0	0	0	0	1	0
26	0	0	0	0	1	0	0	1	0	0	0	0	1	0	0	0	0	0	0	1
26	1	1	1	0	0	0	0	1	0	1	0	1	0	0	0	1	0	0	0	0
26	0	1	0	0	1	0	0	1	0	0	0	0	0	0	1	0	0	0	0	1
26	1	1	0	0	0	0	0	0	1	0	0	0	0	0	1	0	1	0	0	0
26	0	1	0	0	1	1	0	0	0	1	0	1	0	0	0	1	0	0	0	0
26	1	0	0	0	1	1	0	0	0	1	0	0	0	0	0	0	0	1	0	0
26	0	0	0	0	0	0	0	0	0	0	0	1	0	0	0	0	0	0	0	0
26	0	1	0	0	0	1	0	0	0	0	1	0	1	0	0	0	0	0	1	0
26	1	1	0	0	0	0	0	0	0	1	0	0	1	0	0	0	1	0	0	0
26	1	1	0	0	1	0	0	1	1	0	0	0	0	0	1	0	0	1	0	0
26	0	0	0	0	1	0	0	0	0	1	0	0	0	0	0	0	0	0	0	1
26	0	0	0	0	1	0	0	0	1	0	0	0	0	0	0	0	0	1	0	0
26	0	1	0	0	1	0	0	1	0	1	0	1	0	0	0	0	0	0	0	1
26	0	0	0	0	0	0	0	0	0	1	0	0	0	1	0	0	0	0	0	1
26	1	1	0	0	0	0	0	0	0	1	0	0	0	0	1	0	0	1	0	0
26	1	1	0	0	1	1	0	0	0	0	0	1	0	0	0	0	0	1	0	0
26	1	1	0	0	0	0	0	0	0	1	0	0	0	1	0	0	0	0	0	1
26	0	0	0	0	1	1	0	0	0	1	0	0	0	0	1	0	0	0	0	1
26	1	1	1	1	0	0	0	0	0	1	0	0	0	0	1	0	0	0	1	0
26	1	1	0	0	1	0	0	0	0	1	0	0	0	0	1	1	0	0	0	0
26	0	0	0	0	1	0	0	0	0	1	0	1	0	0	0	1	0	0	0	0
26	1	1	0	0	1	1	0	0	0	1	0	0	0	0	0	0	0	0	0	1
26	0	1	0	0	1	1	0	0	1	0	0	0	0	1	0	1	0	0	0	0
26	1	0	0	1	0	0	0	0	0	0	0	0	0	0	1	0	0	0	0	1
26	0	0	0	0	0	1	0	0	0	0	0	0	0	1	0	1	0	0	0	0
[truncated: 1,884 more rows]
