# Supplementary material for: Spatial heterogeneity and risk factors for stunting among children under age five in Ethiopia: A Bayesian geo-statistical model
Source: PLoS One. 2017 Feb 7;12(2):e0170785. doi: 10.1371/journal.pone.0170785 (PMC5295674; doi:10.1371/journal.pone.0170785)
Supplement: S1 Dataset — (ZIP) [file pone.0170785.s002.zip › S1_Dataset/sRE_stunting.txt]

list(NS=69)
y[]	x[]	latitude[]
8.17791	38.4312	1973.12
8.17334	38.4127	2070.43
8.18265	38.4054	2123.14
8.04271	38.3165	2140.44
8.06407	38.3111	2163.81
8.04902	38.3127	2156.22
8.04783	38.3367	2099.83
8.04626	38.3336	2105.4
8.04601	38.3179	2143.22
8.05123	38.3152	2151.25
8.05003	38.3375	2099.14
8.15984	38.4204	2006.76
8.16043	38.4116	2072.77
8.16052	38.3984	2101.81
8.10311	38.467	1848.11
8.0969	38.4769	1852.55
8.10182	38.4757	1860.14
8.13177	38.4976	1852.62
8.09613	38.3708	2079.04
8.09041	38.3584	2086.31
8.08943	38.3448	2100.75
8.09175	38.3653	2067.35
8.08781	38.4371	1859.66
8.09304	38.4375	1857.45
8.08921	38.4374	1852.04
8.09271	38.4245	1872.08
8.0802	38.4395	1853.29
8.11573	38.4838	1856.61
8.10749	38.3676	2105.32
8.09952	38.3283	2143.78
8.11011	38.3258	2164.81
8.152	38.4814	1875.84
8.06253	38.3415	2110.45
8.21988	38.4661	1953.9
8.11674	38.3317	2153.67
8.12125	38.3354	2163.88
8.06164	38.4923	1846.48
8.17991	38.4846	1867.62
8.09317	38.5226	1831.24
8.16933	38.3942	2100.2
8.13418	38.4337	1910.49
8.12455	38.408	2020
8.147	38.4144	2060.17
8.15296	38.3403	2174.48
8.20549	38.4526	1992.56
8.1246	38.34	2123.88
8.12649	38.3424	2124.33
8.07766	38.4611	1852.32
8.07239	38.4897	1837.94
8.11212	38.4943	1846.73
8.09923	38.5179	1835.02
8.08903	38.5108	1835.31
8.19073	38.3243	2562.07
8.15895	38.3388	2212.06
8.11009	38.3997	2011.89
8.081	38.3869	2111.3
8.14197	38.3547	2115.57
8.08401	38.5181	1834.85
8.14591	38.379	2112.76
8.07048	38.3388	2119.3
8.07361	38.3221	2142.63
8.13785	38.4849	1855.18
8.23742	38.3541	2739.59
8.18395	38.3655	2194.46
8.12746	38.3275	2168.26
8.08491	38.3225	2155.58
8.06752	38.4771	1867.83
8.07303	38.4668	1847.82
8.09221	38.3037	2252
END
